# Supplementary material for: 5-Fluoro-N′-[(E)-4-methoxy­benzyl­idene]-3-phenyl-1H-indole-2-carbohydrazide
Source: Acta Crystallogr Sect E Struct Rep Online. 2010 Mar 13;66(Pt 4):o830. doi: 10.1107/S1600536810009098 (PMC2983761; doi:10.1107/S1600536810009098)
Supplement: Supplementary file 1 [file e-66-0o830-sup1.cif]

##############################################################################
###                                                                        ###
###        Electronic paper (Acta Crystallographica Section E)             ###
###                                                                        ###
##############################################################################
#                                                                            #
# This CIF contains the data in a paper accepted for publication in Acta     #
# Crystallographica Section E. It conforms to the requirements of Notes      #
# for Authors for Section E, and has been peer reviewed under the auspices   #
# of the IUCr Commission on Journals.                                        #
#                                                                            #
# Full details of the Crystallographic Information File format               #
# are given in the paper "The Crystallographic Information File (CIF):       #
# a New Standard Archive File for Crystallography" by S. R. Hall, F. H.      #
# Allen and I. D. Brown [Acta Cryst. (1991), A47, 655-685].                  #
#                                                                            #
# The current version of the core CIF dictionary is obtainable from          #
# ftp://ftp.iucr.org/pub/cif_core.dic. The current version number is 2.4.    #
#                                                                            #
# Software is freely available for graphical display of the structure(s) in  #
# this CIF.  For information consult the CIF home page http://www.iucr.org/  #
# cif/home.html                                                              #
#                                                                            #
# This file may be used for bona fide research purposes within the           #
# scientific community so long as proper attribution is given to the journal # 
# article from which it was obtained.                                        #
#                                                                            #
##############################################################################
                                             
data_global
_audit_creation_method     'PLATON <TABLE ACC> option'
_journal_date_recd_electronic     2010-03-05
_journal_date_accepted     2010-03-10
_journal_name_full     'Acta Crystallographica, Section E'
_journal_year     2010
_journal_volume     66
_journal_issue      4
_journal_page_first     o830
_journal_page_last     o830
_journal_paper_category     QO
_journal_coeditor_code     CV2701
_publ_contact_author_name
; Dr. Mehmet Akkurt
;
_publ_contact_author_address
; Department of Physics
  Faculty of Arts and Sciences
  Erciyes University
  38039 Kayseri
  Turkey
;
_publ_contact_author_email     akkurt@erciyes.edu.tr
_publ_contact_author_fax     '+90-352-4374933'
_publ_contact_author_phone     '+90-352-4374901 ext. 33106'
_publ_section_title
;\
5-Fluoro-<i>N</i>'-[(<i>E</i>)-4-methoxybenzylidene]-3-phenyl-1<i>H</i>-indole-\
2-carbohydrazide
;
loop_
    _publ_author_name
    _publ_author_footnote
    _publ_author_address
    'Mehmet Akkurt' .
; Department of Physics
  Faculty of Arts and Sciences
  Erciyes University
  38039 Kayseri
  Turkey
;
    '\'Ismail \,Celik' .
; Department of Physics
  Faculty of Arts and Sciences
  Cumhuriyet University
  58140 Sivas
  Turkey
;
    'G\"ok\,ce Cihan' .
;
Department of Pharmaceutical Chemistry,
Faculty of Pharmacy,
University of Istanbul,
34116 Beyaz\?it,
Istanbul,
Turkey
;
    'G\"ultaze \,Capan' .
;
Department of Pharmaceutical Chemistry,
Faculty of Pharmacy,
University of Istanbul,
34116 Beyaz\?it,
Istanbul,
Turkey
;
    'Orhan B\"uy\"ukg\"ung\"or' .
;
   Department of Physics
   Faculty of Arts and Sciences
   Ondokuz May\?is University
   55139 Samsun
   Turkey
;
data_I
_chemical_name_systematic
;
5-Fluoro-<i>N</i>'-[(<i>E</i>)-4-methoxybenzylidene]-3-phenyl-
1<i>H</i>-indole-2-carbohydrazide
;
_chemical_name_common     ?
_chemical_formula_moiety     'C23 H18 F N3 O2'
_chemical_formula_sum     'C23 H18 F N3 O2'
_chemical_formula_structural     ?
_chemical_formula_iupac     'C23 H18 F N3 O2'
_chemical_formula_weight     387.40
_chemical_melting_point     ?
_symmetry_cell_setting     monoclinic
_symmetry_space_group_name_H-M     'P 21/c'
_symmetry_space_group_name_Hall     '-P 2ybc'
loop_
    _symmetry_equiv_pos_site_id
    _symmetry_equiv_pos_as_xyz
    1 x,y,z
    2 -x,1/2+y,1/2-z
    3 -x,-y,-z
    4 x,1/2-y,1/2+z
_cell_length_a     19.5709(11)
_cell_length_b     5.1546(2)
_cell_length_c     24.3584(14)
_cell_angle_alpha     90
_cell_angle_beta     127.686(3)
_cell_angle_gamma     90
_cell_volume     1944.63(19)
_cell_formula_units_Z     4
_cell_measurement_reflns_used     8633
_cell_measurement_theta_min     1.81
_cell_measurement_theta_max     27.29
_cell_measurement_temperature     296
_cell_special_details
;
;
_exptl_crystal_description     'plate'
_exptl_crystal_colour     'colourless'
_exptl_crystal_size_max     0.600
_exptl_crystal_size_mid     0.383
_exptl_crystal_size_min     0.070
_exptl_crystal_size_rad     ?
_exptl_crystal_density_diffrn     1.323
_exptl_crystal_density_meas     ?
_exptl_crystal_density_method     'not measured'
_exptl_crystal_F_000     808
loop_
    _exptl_crystal_face_index_h
    _exptl_crystal_face_index_k
    _exptl_crystal_face_index_l
    _exptl_crystal_face_perp_dist
    0 0 1 0.0470
    0 0 -1 0.0240
    0 3 1 0.1230
    9 2 4 0.3870
    -8 -1 -3 0.4600
    0 1 3 0.0640
    -1 -1 0 0.4310
    0 -1 4 0.0420
    0 -2 1 0.1180
_exptl_absorpt_coefficient_mu     0.093
_exptl_absorpt_correction_type     'integration'
_exptl_absorpt_process_details     '(X-RED32; Stoe & Cie, 2002)'
_exptl_absorpt_correction_T_min     0.958
_exptl_absorpt_correction_T_max     0.994
_exptl_special_details
;
;
_diffrn_ambient_temperature     296
_diffrn_radiation_type     'Mo K\a'
_diffrn_radiation_wavelength     0.71073
_diffrn_radiation_monochromator     'plane graphite'
_diffrn_measurement_device_type     'Stoe IPDS2'
_diffrn_measurement_device     '2-circle goniometer'
_diffrn_measurement_method     '\w scans'
_diffrn_detector_area_resol_mean     6.67
_diffrn_reflns_number     23274
_diffrn_reflns_av_R_equivalents     0.0383
_diffrn_reflns_av_sigmaI/netI     0.0253
_diffrn_reflns_theta_min     1.31
_diffrn_reflns_theta_max     26.49
_diffrn_reflns_theta_full     26.49
_diffrn_measured_fraction_theta_max     1.000
_diffrn_measured_fraction_theta_full     1.000
_diffrn_reflns_limit_h_min     -24
_diffrn_reflns_limit_h_max     24
_diffrn_reflns_limit_k_min     -6
_diffrn_reflns_limit_k_max     6
_diffrn_reflns_limit_l_min     -30
_diffrn_reflns_limit_l_max     30
_diffrn_reflns_reduction_process
;
;
_refine_special_details
;
Refinement on <i>F</i>^2^ for ALL reflections except those flagged by the user
for potential systematic errors. Weighted <i>R</i>-factors wR and all
goodnesses of fit <i>S</i> are based on <i>F</i>^2^, conventional
<i>R</i>-factors <i>R</i> are based on <i>F</i>, with <i>F</i> set to zero for
negative <i>F</i>^2^. The observed criterion of <i>F</i>^2^ > \s(<i>F</i>^2^)
is used only for calculating -<i>R</i>-factor-obs etc. and is not relevant to
the choice of reflections for refinement. <i>R</i>-factors based on
<i>F</i>^2^ are statistically about twice as large as those based on <i>F</i>,
and <i>R</i>-factors based on ALL data will be even larger.
;
_reflns_number_total     4053
_reflns_number_gt     2900
_reflns_threshold_expression     I>2\s(I)
_refine_ls_structure_factor_coef     Fsqd
_refine_ls_matrix_type     full
_refine_ls_R_factor_all     0.0593
_refine_ls_R_factor_gt     0.0375
_refine_ls_wR_factor_gt     0.0890
_refine_ls_wR_factor_ref     0.0957
_refine_ls_goodness_of_fit_ref     1.029
_refine_ls_restrained_S_all     1.029
_refine_ls_number_reflns     4053
_refine_ls_number_parameters     264
_refine_ls_number_restraints     0
_refine_ls_number_constraints     ?
_refine_ls_hydrogen_treatment     constr
_refine_ls_weighting_scheme     'calc'
_refine_ls_weighting_details
         'calc w=1/[\s^2^(Fo^2^)+(0.0532P)^2^]         where P=(Fo^2^+2Fc^2^)/3'
_atom_sites_solution_hydrogens     'geom'
_atom_sites_solution_primary     'direct'
_atom_sites_solution_secondary     'difmap'
_refine_ls_shift/su_max     0.000
_refine_ls_shift/su_mean     0.000
_refine_diff_density_max     0.116
_refine_diff_density_min     -0.125
_refine_ls_extinction_method     'SHELXL97 (Sheldrick, 2008)'
_refine_ls_extinction_coef     0.0123(12)
_refine_ls_extinction_expression
                                  'Fc^*^=kFc[1+0.001xFc^2^\l^3^/sin(2\q)]^-1/4^'
_refine_ls_abs_structure_details     ?
_refine_ls_abs_structure_Flack     ?
loop_
    _atom_type_symbol
    _atom_type_description
    _atom_type_scat_dispersion_real
    _atom_type_scat_dispersion_imag
    _atom_type_scat_source
    O O 0.0106 0.0060 'International Tables Vol C Tables 4.2.6.8 and 6.1.1.4'
    N N 0.0061 0.0033 'International Tables Vol C Tables 4.2.6.8 and 6.1.1.4'
    F F 0.0171 0.0103 'International Tables Vol C Tables 4.2.6.8 and 6.1.1.4'
    H H 0.0000 0.0000 'International Tables Vol C Tables 4.2.6.8 and 6.1.1.4'
    C C 0.0033 0.0016 'International Tables Vol C Tables 4.2.6.8 and 6.1.1.4'
_computing_data_collection     'X-AREA (Stoe & Cie, 2002)'
_computing_cell_refinement     'X-AREA (Stoe & Cie, 2002)'
_computing_data_reduction     'X-RED32 (Stoe & Cie, 2002)'
_computing_structure_solution     'SIR97 (Altomare <i>et al.</i>,  1999)'
_computing_structure_refinement     'SHELXL97 (Sheldrick, 2008)'
_computing_molecular_graphics     'ORTEP-3 (Farrugia, 1997)'
_computing_publication_material     'WinGX (Farrugia, 1999)'
loop_
    _atom_site_type_symbol
    _atom_site_label
    _atom_site_fract_x
    _atom_site_fract_y
    _atom_site_fract_z
    _atom_site_U_iso_or_equiv
    _atom_site_thermal_displace_type
    _atom_site_calc_flag
    _atom_site_refinement_flags
    _atom_site_occupancy
    F F1 0.96473(6) 0.3955(3) 0.67120(6) 0.1153(5) Uani . . 1.000
    O O1 0.46022(6) 0.08712(18) 0.41796(5) 0.0624(3) Uani . . 1.000
    O O2 -0.00747(7) 0.7292(3) 0.05087(6) 0.0898(4) Uani . . 1.000
    N N1 0.62743(7) 0.1715(2) 0.53758(5) 0.0565(4) Uani . . 1.000
    N N2 0.45250(7) 0.5105(2) 0.38898(6) 0.0532(4) Uani . . 1.000
    N N3 0.36665(7) 0.4917(2) 0.33221(6) 0.0553(4) Uani . . 1.000
    C C1 0.71455(9) 0.2113(3) 0.57970(7) 0.0560(4) Uani . . 1.000
    C C2 0.77885(11) 0.0917(3) 0.64212(8) 0.0747(6) Uani . . 1.000
    C C3 0.86269(11) 0.1589(4) 0.67208(8) 0.0867(7) Uani . . 1.000
    C C4 0.87981(9) 0.3381(4) 0.63954(8) 0.0778(6) Uani . . 1.000
    C C5 0.81907(9) 0.4567(3) 0.57871(7) 0.0637(5) Uani . . 1.000
    C C6 0.73246(8) 0.3953(3) 0.54742(6) 0.0505(4) Uani . . 1.000
    C C7 0.65172(8) 0.4668(2) 0.48304(6) 0.0464(4) Uani . . 1.000
    C C8 0.58921(8) 0.3256(2) 0.47996(6) 0.0480(4) Uani . . 1.000
    C C9 0.64238(8) 0.6238(2) 0.42835(6) 0.0465(4) Uani . . 1.000
    C C10 0.69245(9) 0.8454(2) 0.44513(8) 0.0567(4) Uani . . 1.000
    C C11 0.68968(10) 0.9792(3) 0.39482(10) 0.0702(6) Uani . . 1.000
    C C12 0.63650(11) 0.8975(3) 0.32699(10) 0.0775(7) Uani . . 1.000
    C C13 0.58566(10) 0.6816(3) 0.30908(8) 0.0686(5) Uani . . 1.000
    C C14 0.58882(8) 0.5452(3) 0.35932(7) 0.0544(4) Uani . . 1.000
    C C15 0.49563(8) 0.2983(3) 0.42673(6) 0.0493(4) Uani . . 1.000
    C C16 0.33397(9) 0.6934(3) 0.29425(7) 0.0565(5) Uani . . 1.000
    C C17 0.24446(8) 0.6999(3) 0.23225(7) 0.0546(4) Uani . . 1.000
    C C18 0.21612(10) 0.8892(3) 0.18233(9) 0.0710(6) Uani . . 1.000
    C C19 0.13225(11) 0.8934(3) 0.12238(9) 0.0781(6) Uani . . 1.000
    C C20 0.07431(9) 0.7099(3) 0.11180(8) 0.0672(5) Uani . . 1.000
    C C21 0.10054(10) 0.5219(3) 0.16103(8) 0.0712(5) Uani . . 1.000
    C C22 0.18461(9) 0.5177(3) 0.22030(8) 0.0665(5) Uani . . 1.000
    C C23 -0.06706(11) 0.5297(4) 0.03519(11) 0.0994(8) Uani . . 1.000
    H H1 0.60070 0.06620 0.54590 0.0680 Uiso calc R 1.000
    H H2 0.76550 -0.02890 0.66270 0.0900 Uiso calc R 1.000
    H H2A 0.47840 0.65790 0.40020 0.0640 Uiso calc R 1.000
    H H3 0.90770 0.08460 0.71400 0.1040 Uiso calc R 1.000
    H H5 0.83390 0.57360 0.55850 0.0760 Uiso calc R 1.000
    H H10 0.72810 0.90370 0.49080 0.0680 Uiso calc R 1.000
    H H11 0.72400 1.12550 0.40680 0.0840 Uiso calc R 1.000
    H H12 0.63490 0.98820 0.29320 0.0930 Uiso calc R 1.000
    H H13 0.54910 0.62740 0.26310 0.0820 Uiso calc R 1.000
    H H14 0.55460 0.39840 0.34680 0.0650 Uiso calc R 1.000
    H H16 0.36820 0.84010 0.30650 0.0680 Uiso calc R 1.000
    H H18 0.25450 1.01630 0.18940 0.0850 Uiso calc R 1.000
    H H19 0.11480 1.02040 0.08910 0.0940 Uiso calc R 1.000
    H H21 0.06150 0.39790 0.15420 0.0850 Uiso calc R 1.000
    H H22 0.20180 0.38940 0.25320 0.0800 Uiso calc R 1.000
    H H23A -0.04400 0.36500 0.03540 0.1490 Uiso calc R 1.000
    H H23B -0.12070 0.56020 -0.00980 0.1490 Uiso calc R 1.000
    H H23C -0.07670 0.52920 0.06940 0.1490 Uiso calc R 1.000
loop_
    _atom_site_aniso_label
    _atom_site_aniso_U_11
    _atom_site_aniso_U_22
    _atom_site_aniso_U_33
    _atom_site_aniso_U_12
    _atom_site_aniso_U_13
    _atom_site_aniso_U_23
    F1 0.0444(5) 0.1659(11) 0.0877(7) 0.0028(6) 0.0158(5) -0.0115(7)
    O1 0.0607(6) 0.0602(6) 0.0590(6) -0.0204(5) 0.0328(5) -0.0045(4)
    O2 0.0559(7) 0.1070(9) 0.0738(7) 0.0105(6) 0.0229(6) 0.0101(7)
    N1 0.0587(7) 0.0636(7) 0.0512(6) -0.0052(5) 0.0357(6) 0.0048(5)
    N2 0.0418(6) 0.0510(6) 0.0596(7) -0.0069(5) 0.0273(5) -0.0058(5)
    N3 0.0421(6) 0.0623(7) 0.0557(6) -0.0046(5) 0.0270(5) -0.0076(5)
    C1 0.0562(8) 0.0663(8) 0.0436(7) 0.0036(7) 0.0296(7) -0.0009(6)
    C2 0.0781(11) 0.0916(11) 0.0505(8) 0.0176(9) 0.0373(8) 0.0118(8)
    C3 0.0666(11) 0.1203(15) 0.0461(8) 0.0268(10) 0.0205(8) 0.0064(9)
    C4 0.0457(8) 0.1054(13) 0.0574(9) 0.0035(8) 0.0187(8) -0.0120(9)
    C5 0.0477(8) 0.0754(9) 0.0565(8) -0.0037(7) 0.0260(7) -0.0089(7)
    C6 0.0462(7) 0.0571(7) 0.0434(7) -0.0029(6) 0.0249(6) -0.0067(6)
    C7 0.0442(7) 0.0484(7) 0.0450(7) -0.0053(5) 0.0264(6) -0.0050(5)
    C8 0.0488(7) 0.0504(7) 0.0446(7) -0.0046(6) 0.0285(6) -0.0021(6)
    C9 0.0426(6) 0.0467(6) 0.0531(7) 0.0014(5) 0.0307(6) 0.0012(5)
    C10 0.0521(7) 0.0503(7) 0.0696(9) -0.0029(6) 0.0382(7) -0.0014(6)
    C11 0.0626(9) 0.0576(8) 0.0977(13) 0.0018(7) 0.0528(10) 0.0177(8)
    C12 0.0767(11) 0.0853(11) 0.0863(12) 0.0158(9) 0.0580(10) 0.0338(10)
    C13 0.0667(9) 0.0824(10) 0.0571(8) 0.0094(8) 0.0380(8) 0.0131(8)
    C14 0.0503(7) 0.0584(8) 0.0519(8) 0.0003(6) 0.0299(7) 0.0038(6)
    C15 0.0494(7) 0.0548(7) 0.0472(7) -0.0108(6) 0.0314(6) -0.0074(6)
    C16 0.0528(8) 0.0566(8) 0.0606(8) -0.0048(6) 0.0349(7) -0.0101(7)
    C17 0.0506(7) 0.0562(7) 0.0556(8) 0.0026(6) 0.0318(7) -0.0065(6)
    C18 0.0625(9) 0.0616(9) 0.0798(11) -0.0024(7) 0.0388(9) 0.0014(8)
    C19 0.0693(10) 0.0719(10) 0.0750(10) 0.0081(8) 0.0349(9) 0.0150(8)
    C20 0.0513(8) 0.0749(10) 0.0608(9) 0.0086(7) 0.0268(7) -0.0027(8)
    C21 0.0516(8) 0.0766(10) 0.0718(10) -0.0047(7) 0.0308(8) 0.0023(8)
    C22 0.0538(8) 0.0694(9) 0.0637(9) -0.0012(7) 0.0295(7) 0.0068(7)
    C23 0.0472(9) 0.1322(17) 0.0881(13) -0.0010(10) 0.0257(9) -0.0051(12)
_geom_special_details
;
Bond distances, angles etc. have been calculated using the rounded fractional
coordinates. All su's are estimated from the variances of the (full)
variance-covariance matrix. The cell esds are taken into account in the
estimation of distances, angles and torsion angles
;
loop_
    _geom_bond_atom_site_label_1
    _geom_bond_atom_site_label_2
    _geom_bond_site_symmetry_1
    _geom_bond_site_symmetry_2
    _geom_bond_distance
    _geom_bond_publ_flag
    F1 C4 . . 1.370(2) no
    O1 C15 . . 1.2369(19) no
    O2 C20 . . 1.367(2) no
    O2 C23 . . 1.421(3) no
    N1 C1 . . 1.365(2) no
    N1 C8 . . 1.3699(15) no
    N2 N3 . . 1.3798(19) no
    N2 C15 . . 1.3437(18) no
    N3 C16 . . 1.2735(18) no
    N1 H1 . . 0.8600 no
    N2 H2A . . 0.8600 no
    C1 C2 . . 1.391(2) no
    C1 C6 . . 1.406(2) no
    C2 C3 . . 1.371(3) no
    C3 C4 . . 1.385(3) no
    C4 C5 . . 1.352(2) no
    C5 C6 . . 1.405(3) no
    C6 C7 . . 1.4360(19) no
    C7 C8 . . 1.386(2) no
    C7 C9 . . 1.4715(18) no
    C8 C15 . . 1.467(2) no
    C9 C14 . . 1.3911(18) no
    C9 C10 . . 1.3937(19) no
    C10 C11 . . 1.378(3) no
    C11 C12 . . 1.374(3) no
    C12 C13 . . 1.374(3) no
    C13 C14 . . 1.380(2) no
    C16 C17 . . 1.455(2) no
    C17 C22 . . 1.386(3) no
    C17 C18 . . 1.383(2) no
    C18 C19 . . 1.377(3) no
    C19 C20 . . 1.375(3) no
    C20 C21 . . 1.374(2) no
    C21 C22 . . 1.374(3) no
    C2 H2 . . 0.9300 no
    C3 H3 . . 0.9300 no
    C5 H5 . . 0.9300 no
    C10 H10 . . 0.9300 no
    C11 H11 . . 0.9300 no
    C12 H12 . . 0.9300 no
    C13 H13 . . 0.9300 no
    C14 H14 . . 0.9300 no
    C16 H16 . . 0.9300 no
    C18 H18 . . 0.9300 no
    C19 H19 . . 0.9300 no
    C21 H21 . . 0.9300 no
    C22 H22 . . 0.9300 no
    C23 H23A . . 0.9600 no
    C23 H23B . . 0.9600 no
    C23 H23C . . 0.9600 no
loop_
    _geom_contact_atom_site_label_1
    _geom_contact_atom_site_label_2
    _geom_contact_distance
    _geom_contact_site_symmetry_1
    _geom_contact_site_symmetry_2
    _geom_contact_publ_flag
    F1 H3 2.5400 . 2_756 no
    F1 H21 2.6500 . 4_655 no
    O1 N1 2.7803(16) . . no
    O1 N2 3.0373(14) . 1_545 no
    O1 N3 2.7182(15) . . no
    O1 C16 3.1939(18) . 1_545 no
    O1 N1 2.8573(19) . 3_656 no
    O1 H2A 2.3200 . 1_545 no
    O1 H16 2.5000 . 1_545 no
    O1 H1 2.6100 . . no
    O1 H1 2.0300 . 3_656 no
    O2 H23A 2.8700 . 3_565 no
    N1 O1 2.7803(16) . . no
    N1 O1 2.8573(19) . 3_656 no
    N2 O1 3.0373(14) . 1_565 no
    N2 C9 3.273(2) . . no
    N2 C14 3.167(2) . . no
    N3 O1 2.7182(15) . . no
    N2 H14 2.8100 . . no
    N3 H22 2.6100 . . no
    C1 C10 3.572(2) . 1_545 no
    C2 C22 3.587(2) . 3_666 no
    C2 C16 3.562(3) . 3_666 no
    C2 C17 3.526(3) . 3_666 no
    C5 C10 3.299(2) . . no
    C6 C10 3.5313(19) . 1_545 no
    C7 C10 3.5564(17) . 1_545 no
    C9 N2 3.273(2) . . no
    C10 C7 3.5564(17) . 1_565 no
    C10 C6 3.5313(19) . 1_565 no
    C10 C5 3.299(2) . . no
    C10 C1 3.572(2) . 1_565 no
    C11 C14 3.327(2) . 1_565 no
    C14 N2 3.167(2) . . no
    C14 C15 3.362(2) . . no
    C14 C11 3.327(2) . 1_545 no
    C15 C14 3.362(2) . . no
    C16 C2 3.562(3) . 3_666 no
    C16 O1 3.1939(18) . 1_565 no
    C17 C2 3.526(3) . 3_666 no
    C18 C22 3.525(2) . 1_565 no
    C19 C21 3.533(2) . 1_565 no
    C21 C19 3.533(2) . 1_545 no
    C22 C18 3.525(2) . 1_545 no
    C22 C2 3.587(2) . 3_666 no
    C1 H10 2.8200 . 1_545 no
    C4 H23C 3.0000 . 4_655 no
    C5 H10 2.9000 . . no
    C6 H10 2.8600 . 1_545 no
    C6 H10 2.9400 . . no
    C7 H2A 2.8600 . . no
    C8 H14 2.9000 . . no
    C9 H2A 2.8500 . . no
    C10 H5 2.8100 . . no
    C11 H23B 2.9400 . 4_665 no
    C11 H14 3.0400 . 1_565 no
    C14 H2A 2.9400 . . no
    C14 H11 3.0500 . 1_545 no
    C15 H1 3.0100 . 3_656 no
    C15 H14 2.8500 . . no
    C16 H12 2.7600 . 2_645 no
    C17 H12 2.9900 . 2_645 no
    C21 H23C 2.7500 . . no
    C21 H23A 2.7300 . . no
    C23 H21 2.5100 . . no
    C23 H5 3.1000 . 4_464 no
    H1 O1 2.6100 . . no
    H1 O1 2.0300 . 3_656 no
    H1 C15 3.0100 . 3_656 no
    H2 H22 2.5400 . 3_656 no
    H2A O1 2.3200 . 1_565 no
    H2A C7 2.8600 . . no
    H2A C9 2.8500 . . no
    H2A C14 2.9400 . . no
    H2A H16 2.1700 . . no
    H3 F1 2.5400 . 2_746 no
    H5 C10 2.8100 . . no
    H5 H10 2.3900 . . no
    H5 C23 3.1000 . 4_665 no
    H5 H23C 2.6000 . 4_665 no
    H10 C1 2.8200 . 1_565 no
    H10 C5 2.9000 . . no
    H10 C6 2.9400 . . no
    H10 C6 2.8600 . 1_565 no
    H10 H5 2.3900 . . no
    H11 C14 3.0500 . 1_565 no
    H11 H23B 2.5900 . 4_665 no
    H12 C16 2.7600 . 2_655 no
    H12 C17 2.9900 . 2_655 no
    H13 H14 2.5700 . 2_655 no
    H14 N2 2.8100 . . no
    H14 C8 2.9000 . . no
    H14 C11 3.0400 . 1_545 no
    H14 C15 2.8500 . . no
    H14 H13 2.5700 . 2_645 no
    H16 O1 2.5000 . 1_565 no
    H16 H2A 2.1700 . . no
    H16 H18 2.4800 . . no
    H18 H16 2.4800 . . no
    H21 C23 2.5100 . . no
    H21 H23A 2.3200 . . no
    H21 H23C 2.2800 . . no
    H21 F1 2.6500 . 4_454 no
    H22 N3 2.6100 . . no
    H22 H2 2.5400 . 3_656 no
    H23A C21 2.7300 . . no
    H23A H21 2.3200 . . no
    H23A O2 2.8700 . 3_565 no
    H23B C11 2.9400 . 4_464 no
    H23B H11 2.5900 . 4_464 no
    H23C C21 2.7500 . . no
    H23C H21 2.2800 . . no
    H23C C4 3.0000 . 4_454 no
    H23C H5 2.6000 . 4_464 no
loop_
    _geom_angle_atom_site_label_1
    _geom_angle_atom_site_label_2
    _geom_angle_atom_site_label_3
    _geom_angle_site_symmetry_1
    _geom_angle_site_symmetry_2
    _geom_angle_site_symmetry_3
    _geom_angle
    _geom_angle_publ_flag
    C20 O2 C23 . . . 117.57(15) no
    C1 N1 C8 . . . 109.37(13) no
    N3 N2 C15 . . . 119.95(11) no
    N2 N3 C16 . . . 115.70(13) no
    C8 N1 H1 . . . 125.00 no
    C1 N1 H1 . . . 125.00 no
    N3 N2 H2A . . . 120.00 no
    C15 N2 H2A . . . 120.00 no
    N1 C1 C2 . . . 129.38(17) no
    N1 C1 C6 . . . 107.75(12) no
    C2 C1 C6 . . . 122.80(18) no
    C1 C2 C3 . . . 117.27(18) no
    C2 C3 C4 . . . 119.55(16) no
    F1 C4 C5 . . . 118.06(18) no
    C3 C4 C5 . . . 124.78(19) no
    F1 C4 C3 . . . 117.16(16) no
    C4 C5 C6 . . . 116.96(16) no
    C5 C6 C7 . . . 133.76(14) no
    C1 C6 C5 . . . 118.62(13) no
    C1 C6 C7 . . . 107.44(14) no
    C8 C7 C9 . . . 128.53(12) no
    C6 C7 C9 . . . 125.07(15) no
    C6 C7 C8 . . . 105.66(11) no
    N1 C8 C15 . . . 117.04(13) no
    C7 C8 C15 . . . 133.02(11) no
    N1 C8 C7 . . . 109.76(13) no
    C7 C9 C10 . . . 120.62(11) no
    C7 C9 C14 . . . 121.26(12) no
    C10 C9 C14 . . . 117.93(13) no
    C9 C10 C11 . . . 120.73(14) no
    C10 C11 C12 . . . 120.33(17) no
    C11 C12 C13 . . . 119.95(18) no
    C12 C13 C14 . . . 120.00(15) no
    C9 C14 C13 . . . 121.05(15) no
    N2 C15 C8 . . . 116.70(13) no
    O1 C15 N2 . . . 123.16(14) no
    O1 C15 C8 . . . 120.14(13) no
    N3 C16 C17 . . . 121.61(15) no
    C16 C17 C22 . . . 121.94(14) no
    C18 C17 C22 . . . 117.39(15) no
    C16 C17 C18 . . . 120.67(16) no
    C17 C18 C19 . . . 121.38(18) no
    C18 C19 C20 . . . 119.99(16) no
    O2 C20 C19 . . . 115.94(15) no
    C19 C20 C21 . . . 119.76(17) no
    O2 C20 C21 . . . 124.30(17) no
    C20 C21 C22 . . . 119.78(18) no
    C17 C22 C21 . . . 121.69(15) no
    C1 C2 H2 . . . 121.00 no
    C3 C2 H2 . . . 121.00 no
    C2 C3 H3 . . . 120.00 no
    C4 C3 H3 . . . 120.00 no
    C4 C5 H5 . . . 122.00 no
    C6 C5 H5 . . . 121.00 no
    C9 C10 H10 . . . 120.00 no
    C11 C10 H10 . . . 120.00 no
    C10 C11 H11 . . . 120.00 no
    C12 C11 H11 . . . 120.00 no
    C11 C12 H12 . . . 120.00 no
    C13 C12 H12 . . . 120.00 no
    C12 C13 H13 . . . 120.00 no
    C14 C13 H13 . . . 120.00 no
    C9 C14 H14 . . . 120.00 no
    C13 C14 H14 . . . 119.00 no
    N3 C16 H16 . . . 119.00 no
    C17 C16 H16 . . . 119.00 no
    C17 C18 H18 . . . 119.00 no
    C19 C18 H18 . . . 119.00 no
    C18 C19 H19 . . . 120.00 no
    C20 C19 H19 . . . 120.00 no
    C20 C21 H21 . . . 120.00 no
    C22 C21 H21 . . . 120.00 no
    C17 C22 H22 . . . 119.00 no
    C21 C22 H22 . . . 119.00 no
    O2 C23 H23A . . . 109.00 no
    O2 C23 H23B . . . 109.00 no
    O2 C23 H23C . . . 109.00 no
    H23A C23 H23B . . . 109.00 no
    H23A C23 H23C . . . 110.00 no
    H23B C23 H23C . . . 109.00 no
loop_
    _geom_torsion_atom_site_label_1
    _geom_torsion_atom_site_label_2
    _geom_torsion_atom_site_label_3
    _geom_torsion_atom_site_label_4
    _geom_torsion_site_symmetry_1
    _geom_torsion_site_symmetry_2
    _geom_torsion_site_symmetry_3
    _geom_torsion_site_symmetry_4
    _geom_torsion
    _geom_torsion_publ_flag
    C23 O2 C20 C19 . . . . 174.44(18) no
    C23 O2 C20 C21 . . . . -5.2(3) no
    C1 N1 C8 C15 . . . . 176.77(13) no
    C1 N1 C8 C7 . . . . 1.04(16) no
    C8 N1 C1 C2 . . . . -177.67(17) no
    C8 N1 C1 C6 . . . . -0.58(17) no
    N3 N2 C15 O1 . . . . -7.9(2) no
    C15 N2 N3 C16 . . . . -171.16(16) no
    N3 N2 C15 C8 . . . . 171.54(14) no
    N2 N3 C16 C17 . . . . 179.22(15) no
    N1 C1 C2 C3 . . . . 176.36(17) no
    N1 C1 C6 C7 . . . . -0.07(18) no
    N1 C1 C6 C5 . . . . -175.83(14) no
    C2 C1 C6 C7 . . . . 177.25(15) no
    C6 C1 C2 C3 . . . . -0.3(3) no
    C2 C1 C6 C5 . . . . 1.5(2) no
    C1 C2 C3 C4 . . . . -0.4(3) no
    C2 C3 C4 F1 . . . . -179.10(17) no
    C2 C3 C4 C5 . . . . 0.0(3) no
    C3 C4 C5 C6 . . . . 1.2(3) no
    F1 C4 C5 C6 . . . . -179.77(15) no
    C4 C5 C6 C1 . . . . -1.8(2) no
    C4 C5 C6 C7 . . . . -176.23(17) no
    C5 C6 C7 C8 . . . . 175.53(17) no
    C5 C6 C7 C9 . . . . 4.7(3) no
    C1 C6 C7 C9 . . . . -170.19(12) no
    C1 C6 C7 C8 . . . . 0.68(16) no
    C6 C7 C9 C14 . . . . 131.12(17) no
    C6 C7 C8 C15 . . . . -175.85(15) no
    C8 C7 C9 C10 . . . . 147.59(16) no
    C6 C7 C8 N1 . . . . -1.05(15) no
    C9 C7 C8 C15 . . . . -5.4(2) no
    C6 C7 C9 C10 . . . . -43.7(2) no
    C8 C7 C9 C14 . . . . -37.6(2) no
    C9 C7 C8 N1 . . . . 169.40(13) no
    N1 C8 C15 N2 . . . . 150.12(13) no
    N1 C8 C15 O1 . . . . -30.4(2) no
    C7 C8 C15 N2 . . . . -35.4(2) no
    C7 C8 C15 O1 . . . . 144.08(15) no
    C10 C9 C14 C13 . . . . 0.3(3) no
    C7 C9 C10 C11 . . . . 173.95(17) no
    C14 C9 C10 C11 . . . . -1.0(3) no
    C7 C9 C14 C13 . . . . -174.61(17) no
    C9 C10 C11 C12 . . . . 0.8(3) no
    C10 C11 C12 C13 . . . . 0.1(3) no
    C11 C12 C13 C14 . . . . -0.8(3) no
    C12 C13 C14 C9 . . . . 0.6(3) no
    N3 C16 C17 C22 . . . . 16.5(3) no
    N3 C16 C17 C18 . . . . -162.92(18) no
    C16 C17 C22 C21 . . . . -178.75(17) no
    C18 C17 C22 C21 . . . . 0.7(3) no
    C16 C17 C18 C19 . . . . 178.02(18) no
    C22 C17 C18 C19 . . . . -1.4(3) no
    C17 C18 C19 C20 . . . . 1.3(3) no
    C18 C19 C20 C21 . . . . -0.4(3) no
    C18 C19 C20 O2 . . . . 179.97(18) no
    O2 C20 C21 C22 . . . . 179.27(18) no
    C19 C20 C21 C22 . . . . -0.4(3) no
    C20 C21 C22 C17 . . . . 0.2(3) no
loop_
    _geom_hbond_atom_site_label_D
    _geom_hbond_atom_site_label_H
    _geom_hbond_atom_site_label_A
    _geom_hbond_site_symmetry_A
    _geom_hbond_distance_DH
    _geom_hbond_distance_HA
    _geom_hbond_distance_DA
    _geom_hbond_angle_DHA
    _geom_hbond_publ_flag
    N1 H1 O1 3_656 0.86 2.03 2.8573(19) 162 yes
    N2 H2A O1 1_565 0.86 2.32 3.0373(14) 141 yes
    C3 H3 F1 2_746 0.93 2.54 3.473(2) 177 yes
    C16 H16 O1 1_565 0.93 2.50 3.1939(18) 131 yes
    C10 H10 Cg1 1_565 0.93 2.85 3.3736(17) 117 yes
