# Supplementary material for: 5-Fluoro-N′-[(E)-4-methoxy­benzyl­idene]-3-phenyl-1H-indole-2-carbohydrazide
Source: Acta Crystallogr Sect E Struct Rep Online. 2010 Mar 13;66(Pt 4):o830. doi: 10.1107/S1600536810009098 (PMC2983761; doi:10.1107/S1600536810009098)
Supplement: Supplementary file 2 [file e-66-0o830-Isup2.hkl]

# 
# h,k,l, Fc-squared, Fo-squared, sigma(Fo-squared) and status flag 
# 
data_I
_shelx_title ' CYR-OA' 
_shelx_refln_list_code          4 
_shelx_F_calc_maximum      227.16 
_exptl_crystal_F_000       808.00 
_reflns_d_resolution_high  0.7966 
 
loop_ 
 _symmetry_equiv_pos_as_xyz 
 'x, y, z' 
 '-x, y+1/2, -z+1/2' 
 '-x, -y, -z' 
 'x, -y-1/2, z-1/2' 
 
_cell_length_a    19.5709 
_cell_length_b     5.1546 
_cell_length_c    24.3584 
_cell_angle_alpha  90.000 
_cell_angle_beta  127.686 
_cell_angle_gamma  90.000 
 
_shelx_F_squared_multiplier     1.000 
 
loop_ 
 _refln_index_h 
 _refln_index_k 
 _refln_index_l 
 _refln_F_squared_calc 
 _refln_F_squared_meas 
 _refln_F_squared_sigma 
 _refln_observed_status 
   1   0   0     2567.73     2914.26     72.32 o 
   2   0   0       10.68       15.64      5.22 o 
   3   0   0     3515.89     3606.31     38.97 o 
   4   0   0     2633.08     2651.30     41.73 o 
   5   0   0      239.41      221.59      4.98 o 
   6   0   0       48.85       31.29      3.47 o 
   7   0   0      346.72      385.70      8.71 o 
   8   0   0      333.21      368.88      9.55 o 
   9   0   0      152.47      134.95      3.75 o 
  10   0   0       76.12       85.83      3.49 o 
  11   0   0      174.23      170.96      3.84 o 
  12   0   0      143.52      157.81      3.87 o 
  13   0   0       61.13       62.75      3.56 o 
  14   0   0       43.18       43.83      3.65 o 
  15   0   0        0.82        4.96      4.11 o 
  16   0   0       13.69       12.25      4.18 o 
  17   0   0       93.57      110.52      7.79 o 
  18   0   0       52.35       43.06      4.70 o 
  19   0   0        4.84        8.81      4.76 o 
   1   1   0    11788.86    11436.94     99.84 o 
   2   1   0     4424.43     4234.72     31.71 o 
   3   1   0       94.38      105.19      3.57 o 
   4   1   0      482.52      438.56      4.54 o 
   5   1   0       27.55       34.38      2.50 o 
   6   1   0       49.79       44.99      2.41 o 
   7   1   0      917.03      934.26      5.14 o 
   8   1   0       28.85       33.98      2.48 o 
   9   1   0      160.42      160.64      2.85 o 
  10   1   0       60.39       56.01      2.62 o 
  11   1   0        3.75        5.01      2.43 o 
  12   1   0        0.51        1.77      2.78 o 
  13   1   0       20.02       25.14      2.62 o 
  14   1   0       89.50       89.53      2.86 o 
  15   1   0        5.25        7.48      2.48 o 
  16   1   0       13.54       16.33      2.53 o 
  17   1   0       17.16       24.84      2.85 o 
  18   1   0        0.60        2.60      3.00 o 
  19   1   0        8.21        7.22      3.66 o 
   0   2   0     2064.32     1882.80     32.61 o 
   1   2   0      199.27      211.65      2.92 o 
   2   2   0      175.73      166.32      2.77 o 
   3   2   0      700.54      679.41      5.84 o 
   4   2   0      908.13      938.75     10.25 o 
   5   2   0       78.28       72.43      2.58 o 
   6   2   0        7.12       11.71      2.47 o 
   7   2   0      455.44      470.47      3.86 o 
   8   2   0      765.63      771.65      7.41 o 
   9   2   0       27.54       29.37      2.39 o 
  10   2   0      299.22      300.25      4.62 o 
  11   2   0      389.90      402.23      3.75 o 
  12   2   0      199.32      193.94      2.89 o 
  13   2   0        4.19        6.55      2.54 o 
  14   2   0       84.99       90.78      3.09 o 
  15   2   0       15.23       18.39      2.65 o 
  16   2   0       10.66       12.97      3.04 o 
  17   2   0        6.25        9.25      2.88 o 
  18   2   0       10.55       17.12      3.15 o 
   1   3   0        0.00        2.23      1.92 o 
   2   3   0     1262.70     1282.77      9.46 o 
   3   3   0      263.77      274.02      2.84 o 
   4   3   0      119.89      131.69      2.55 o 
   5   3   0        0.06        1.58      2.20 o 
   6   3   0       98.89      102.25      2.88 o 
   7   3   0        0.54        1.81      2.43 o 
   8   3   0       79.27       75.30      2.74 o 
   9   3   0        4.90       10.04      2.81 o 
  10   3   0      135.61      151.13      3.37 o 
  11   3   0       21.18       27.39      2.53 o 
  12   3   0       46.60       49.75      2.68 o 
  13   3   0        2.48        5.01      2.77 o 
  14   3   0        6.40        5.69      2.83 o 
  15   3   0        1.48       -0.60      3.22 o 
  16   3   0        2.58        4.25      2.79 o 
  17   3   0        8.64        4.14      2.79 o 
   0   4   0        1.79        0.62      2.99 o 
   1   4   0        1.23        3.19      2.12 o 
   2   4   0       59.59       56.86      2.11 o 
   3   4   0        4.55        5.96      2.19 o 
   4   4   0        3.47        2.92      1.95 o 
   5   4   0        7.93        8.24      2.11 o 
   6   4   0       15.19       14.44      2.44 o 
   7   4   0        4.23        6.15      2.46 o 
   8   4   0       32.75       38.83      2.52 o 
   9   4   0        2.34        2.77      2.56 o 
  10   4   0       32.41       28.31      2.61 o 
  11   4   0       47.05       50.49      3.25 o 
  12   4   0       52.28       55.96      3.03 o 
  13   4   0        2.94        3.52      2.94 o 
  14   4   0        7.36        5.22      3.07 o 
  15   4   0        0.30        0.43      2.79 o 
   1   5   0        4.49       13.08      4.25 o 
   2   5   0        1.05        4.12      2.30 o 
   3   5   0       19.64       28.01      2.39 o 
   4   5   0       12.08       11.82      2.45 o 
   5   5   0        6.94        7.91      2.27 o 
   6   5   0        0.28        2.12      2.53 o 
   7   5   0       32.33       30.06      2.91 o 
   8   5   0       13.69       10.98      2.34 o 
   9   5   0        2.70        4.28      2.75 o 
  10   5   0        6.72        6.26      2.70 o 
  11   5   0        6.19       11.42      3.15 o 
  12   5   0       21.53       18.21      3.57 o 
   0   6   0       50.45       51.24      3.99 o 
   1   6   0       21.97       22.39      2.63 o 
   2   6   0        0.01        1.43      2.42 o 
   3   6   0       13.31       11.91      2.66 o 
   4   6   0       27.90       32.67      2.86 o 
   5   6   0        0.00        1.90      2.92 o 
   6   6   0        0.77        4.33      2.86 o 
   7   6   0        0.12        2.94      3.08 o 
 -19   1   1        4.82        4.03      3.38 o 
 -18   1   1        3.28        8.36      3.27 o 
 -17   1   1        0.23        0.10      2.85 o 
 -16   1   1        1.57        0.53      2.76 o 
 -15   1   1      229.88      231.00      4.28 o 
 -14   1   1       39.56       35.58      2.64 o 
 -13   1   1     1113.50     1051.83     16.50 o 
 -12   1   1      312.45      287.10      5.15 o 
 -11   1   1        9.60        8.59      2.30 o 
 -10   1   1        0.46        0.76      2.06 o 
  -9   1   1       45.26       49.30      2.62 o 
  -8   1   1      431.75      444.53      5.60 o 
  -7   1   1      479.82      499.67      5.88 o 
  -6   1   1        1.99        2.56      2.38 o 
  -5   1   1     4507.99     4516.04     33.97 o 
  -4   1   1     5332.19     5346.70     39.65 o 
  -3   1   1      806.65      664.62      5.48 o 
  -2   1   1        2.26        6.90      3.06 o 
  -1   1   1     5634.63     5289.65     31.22 o 
   0   1   1      642.10      632.10      5.74 o 
   1   1   1       16.49       12.41      3.16 o 
   2   1   1        0.74        2.09      2.92 o 
   3   1   1       16.34       11.48      3.08 o 
   4   1   1      487.60      440.34      4.45 o 
   5   1   1      467.57      459.29      6.44 o 
   6   1   1      711.87      732.18     11.02 o 
   7   1   1     1204.21     1228.82     14.02 o 
   8   1   1      190.78      167.37      3.18 o 
   9   1   1       47.51       42.52      2.62 o 
  10   1   1      729.78      749.39     12.13 o 
  11   1   1       98.42       98.14      2.79 o 
  12   1   1      507.49      499.42      6.63 o 
  13   1   1      318.77      323.05      5.86 o 
  14   1   1       52.20       53.56      2.61 o 
  15   1   1      169.99      162.19      4.21 o 
  16   1   1       78.54       85.62      3.21 o 
  17   1   1       12.87       18.22      2.83 o 
  18   1   1        7.43        8.79      3.16 o 
 -18   2   1        2.09        3.25      3.05 o 
 -17   2   1        0.60        4.34      3.02 o 
 -16   2   1        7.80        6.37      3.10 o 
 -15   2   1       28.11       27.45      2.50 o 
 -14   2   1      319.18      305.60      7.70 o 
 -13   2   1       27.37       28.24      2.38 o 
 -12   2   1      134.94      139.58      2.82 o 
 -11   2   1       70.41       75.41      2.67 o 
 -10   2   1        4.10        5.87      2.13 o 
  -9   2   1        0.44       -0.22      2.07 o 
  -8   2   1       28.73       24.15      2.20 o 
  -7   2   1     1117.22     1110.57     16.98 o 
  -6   2   1     1806.34     1922.10     16.82 o 
  -5   2   1      526.08      514.82      5.55 o 
  -4   2   1      195.34      180.38      2.73 o 
  -3   2   1      306.15      280.11      3.57 o 
  -2   2   1     1956.12     1805.57     15.84 o 
  -1   2   1      595.94      599.23      4.43 o 
   0   2   1      233.13      226.90      3.27 o 
   1   2   1      577.07      558.09      4.91 o 
   2   2   1      699.00      667.60      9.33 o 
   3   2   1      148.63      153.33      2.89 o 
   4   2   1       89.73       95.59      2.59 o 
   5   2   1      445.91      450.57      4.44 o 
   6   2   1      204.93      211.09      3.21 o 
   7   2   1      106.77       94.54      2.95 o 
   8   2   1      255.29      241.61      3.72 o 
   9   2   1        0.29        0.97      2.35 o 
  10   2   1      347.77      346.52      3.83 o 
  11   2   1        4.73        2.90      2.53 o 
  12   2   1       40.33       43.91      2.47 o 
  13   2   1      193.34      197.99      4.39 o 
  14   2   1       52.03       49.25      2.75 o 
  15   2   1       40.03       40.28      2.88 o 
  16   2   1       39.66       46.51      3.06 o 
  17   2   1       24.08       24.56      3.36 o 
 -17   3   1        0.82        0.48      3.00 o 
 -16   3   1        8.21       12.04      2.88 o 
 -15   3   1        4.02        5.56      2.90 o 
 -14   3   1       17.79       16.31      2.63 o 
 -13   3   1      284.32      286.29      3.54 o 
 -12   3   1      333.73      353.20      3.74 o 
 -11   3   1       67.42       61.76      2.50 o 
 -10   3   1        6.87       12.52      2.75 o 
  -9   3   1       25.51       23.91      2.99 o 
  -8   3   1       10.70        7.91      2.34 o 
  -7   3   1        9.03       12.13      2.38 o 
  -6   3   1       63.27       58.42      2.54 o 
  -5   3   1      456.55      453.86      8.64 o 
  -4   3   1      243.49      263.81      3.21 o 
  -3   3   1        4.21        5.07      1.98 o 
  -2   3   1        6.84        9.48      1.95 o 
  -1   3   1      479.44      462.57      5.76 o 
   0   3   1      103.04      112.65      2.38 o 
   1   3   1       42.69       42.86      2.06 o 
   2   3   1      113.44      114.27      2.32 o 
   3   3   1      715.49      777.31      7.88 o 
   4   3   1      523.53      542.73      5.77 o 
   5   3   1        0.28       -0.24      2.51 o 
   6   3   1       54.75       51.74      2.68 o 
   7   3   1       26.09       25.88      2.37 o 
   8   3   1       19.99       19.08      2.64 o 
   9   3   1        3.21        6.48      2.93 o 
  10   3   1      168.08      178.54      4.74 o 
  11   3   1      395.55      385.90      6.28 o 
  12   3   1        0.89        4.10      2.68 o 
  13   3   1        1.14        1.24      3.11 o 
  14   3   1       33.92       34.20      2.78 o 
  15   3   1        5.90        6.74      3.10 o 
  16   3   1        1.67        3.26      3.28 o 
 -15   4   1        2.27        4.31      2.96 o 
 -14   4   1        1.45        3.58      2.92 o 
 -13   4   1       43.52       40.47      2.84 o 
 -12   4   1        0.44        2.22      3.06 o 
 -11   4   1        8.97        9.38      2.49 o 
 -10   4   1       45.94       41.14      2.58 o 
  -9   4   1        1.22        3.86      2.54 o 
  -8   4   1       91.54       80.83      2.62 o 
  -7   4   1      166.20      162.82      4.65 o 
  -6   4   1        0.10        2.78      2.18 o 
  -5   4   1        0.02        0.37      2.35 o 
  -4   4   1       22.89       29.60      2.10 o 
  -3   4   1       52.49       52.99      2.04 o 
  -2   4   1       61.31       69.53      2.19 o 
  -1   4   1       45.48       43.82      2.03 o 
   0   4   1        9.47       10.63      2.11 o 
   1   4   1      159.67      159.95      3.91 o 
   2   4   1      105.12      108.68      2.42 o 
   3   4   1       69.80       62.90      2.36 o 
   4   4   1        1.20        4.76      2.36 o 
   5   4   1        4.45        3.52      2.26 o 
   6   4   1       13.66       13.69      2.65 o 
   7   4   1        1.68        3.43      2.73 o 
   8   4   1       10.91       11.47      2.34 o 
   9   4   1      217.12      213.85      4.76 o 
  10   4   1      252.53      249.57      5.66 o 
  11   4   1       30.73       34.61      3.00 o 
  12   4   1       29.47       26.06      2.67 o 
  13   4   1        7.58       11.39      3.41 o 
  14   4   1        0.49        2.97      2.93 o 
 -12   5   1        2.78        5.43      3.08 o 
 -11   5   1        0.06        0.90      2.70 o 
 -10   5   1        7.48        7.13      2.78 o 
  -9   5   1        0.89       -0.06      2.82 o 
  -8   5   1       69.30       64.83      2.64 o 
  -7   5   1       35.41       32.84      2.88 o 
  -6   5   1        5.55        6.19      2.50 o 
  -5   5   1       11.04       13.83      2.35 o 
  -4   5   1        8.14        9.84      2.28 o 
  -3   5   1       52.51       55.19      2.26 o 
  -2   5   1       73.36       69.12      2.49 o 
  -1   5   1      508.22      521.78      6.08 o 
   0   5   1        0.10        0.08      2.41 o 
   1   5   1        0.21        1.27      2.28 o 
   2   5   1      119.74      127.43      2.73 o 
   3   5   1       52.66       56.92      2.49 o 
   4   5   1        4.78        6.40      2.12 o 
   5   5   1       14.29       10.65      2.27 o 
   6   5   1        3.49        6.35      2.53 o 
   7   5   1        0.81        1.80      2.93 o 
   8   5   1      104.78       97.01      4.32 o 
   9   5   1       25.68       22.68      3.10 o 
  10   5   1        0.68        6.01      3.22 o 
  11   5   1        4.63        4.93      2.71 o 
  -7   6   1        8.74        7.69      3.36 o 
  -6   6   1        0.64        0.67      2.90 o 
  -5   6   1        4.20        4.91      2.77 o 
  -4   6   1        0.04       -1.04      2.48 o 
  -3   6   1        1.26       -0.19      2.60 o 
  -2   6   1       17.71       16.01      2.77 o 
  -1   6   1        1.57        3.27      2.58 o 
   0   6   1       24.99       24.71      2.52 o 
   1   6   1        3.24        2.42      2.23 o 
   2   6   1        0.92        5.45      2.57 o 
   3   6   1        8.36        9.67      2.58 o 
   4   6   1        0.86        1.69      2.64 o 
   5   6   1       47.93       43.27      3.36 o 
   6   6   1       25.42       20.34      3.15 o 
 -20   0   2       44.50       28.89      5.07 o 
 -19   0   2       37.58       43.86      4.71 o 
 -18   0   2        1.23        5.61      4.34 o 
 -17   0   2      203.02      218.44      5.02 o 
 -16   0   2       14.98       16.53      3.53 o 
 -15   0   2      434.15      446.10     12.34 o 
 -14   0   2      139.92      139.13      5.28 o 
 -13   0   2      426.74      433.52     18.53 o 
 -12   0   2      117.20      113.70      5.24 o 
 -11   0   2       33.51       46.27      3.08 o 
 -10   0   2      791.86      878.58     19.07 o 
  -9   0   2     8558.06     8660.01    100.04 o 
  -8   0   2        7.92        9.37      2.85 o 
  -7   0   2     1191.69     1108.43     10.42 o 
  -6   0   2     1012.43     1031.43      8.79 o 
  -5   0   2     9786.54     9616.63     49.72 o 
  -4   0   2     3294.17     3331.70     38.52 o 
  -3   0   2     5522.52     5624.42    242.61 o 
  -2   0   2      621.62      713.05     14.13 o 
  -1   0   2     2701.50     3059.74     31.90 o 
   0   0   2     3171.70     3310.24     30.47 o 
   1   0   2     1552.85     1535.42     33.59 o 
   2   0   2     5475.15     5542.24     72.12 o 
   3   0   2     2538.61     2417.73     61.27 o 
   4   0   2       83.73      102.92      4.32 o 
   5   0   2       83.34       75.91      3.99 o 
   6   0   2      123.78      121.45      4.05 o 
   7   0   2     3427.32     3669.71     65.27 o 
   8   0   2       13.03       25.03      3.27 o 
   9   0   2     1174.61     1175.36     14.49 o 
  10   0   2        1.71        4.76      3.21 o 
  11   0   2     1123.20     1096.87     14.23 o 
  12   0   2      282.66      237.41      7.85 o 
  13   0   2        0.97        1.03      3.45 o 
  14   0   2      216.55      171.46      7.76 o 
  15   0   2        6.53        7.91      3.66 o 
  16   0   2       68.01       68.18      4.00 o 
  17   0   2        0.90        3.24      4.57 o 
  18   0   2        9.20       10.70      5.23 o 
 -20   1   2        0.05        2.01      3.22 o 
 -19   1   2        4.32        5.14      2.92 o 
 -18   1   2       19.05       24.75      3.20 o 
 -17   1   2        0.30        3.62      2.50 o 
 -16   1   2       38.10       34.25      2.80 o 
 -15   1   2        2.71        5.76      2.78 o 
 -14   1   2      141.81      137.65      4.52 o 
 -13   1   2      412.36      417.10      5.72 o 
 -12   1   2      192.83      193.88      3.24 o 
 -11   1   2       53.73       52.85      2.17 o 
 -10   1   2      961.05      998.19      7.54 o 
  -9   1   2      810.59      832.46      7.92 o 
  -8   1   2      677.03      716.72      8.07 o 
  -7   1   2      380.50      351.89      3.81 o 
  -6   1   2      125.81      128.53      3.14 o 
  -5   1   2       11.01       16.28      2.53 o 
  -4   1   2     6512.46     6214.05     54.06 o 
  -3   1   2     7542.05     7202.94     56.48 o 
  -2   1   2    12807.11    13277.38     64.08 o 
  -1   1   2     1708.73     1589.25      9.93 o 
   0   1   2     3094.65     2850.41     18.63 o 
   1   1   2       53.50       46.30      3.42 o 
   2   1   2       90.61       77.78      3.40 o 
   3   1   2      304.35      305.11      4.51 o 
   4   1   2      334.86      338.27      4.20 o 
   5   1   2       52.14       38.45      2.23 o 
   6   1   2        7.48       10.83      2.22 o 
   7   1   2     1431.65     1429.97     12.27 o 
   8   1   2      314.21      356.79      3.81 o 
   9   1   2      111.49      102.82      2.72 o 
  10   1   2      124.52      120.58      2.77 o 
  11   1   2       25.77       33.40      2.70 o 
  12   1   2      287.41      282.26      5.11 o 
  13   1   2       62.53       67.88      2.67 o 
  14   1   2        0.37        2.02      2.63 o 
  15   1   2       57.53       52.79      3.01 o 
  16   1   2        3.33        3.91      3.04 o 
  17   1   2       12.07       11.59      2.73 o 
  18   1   2        0.83        1.64      3.26 o 
 -19   2   2        2.58        1.32      3.10 o 
 -18   2   2        6.36        8.45      2.88 o 
 -17   2   2        2.02        5.78      2.70 o 
 -16   2   2       36.06       38.37      2.60 o 
 -15   2   2      155.78      168.98      3.15 o 
 -14   2   2      157.49      163.90      2.87 o 
 -13   2   2       27.95       30.68      2.51 o 
 -12   2   2       45.53       49.73      2.55 o 
 -11   2   2       18.93       21.98      2.12 o 
 -10   2   2       45.37       43.81      2.37 o 
  -9   2   2        0.66        6.87      2.21 o 
  -8   2   2        1.25        1.95      2.09 o 
  -7   2   2      445.14      467.18      5.19 o 
  -6   2   2      779.82      734.97      4.87 o 
  -5   2   2     3440.62     3413.47     20.58 o 
  -4   2   2      512.30      537.96      3.76 o 
  -3   2   2      416.43      385.17      4.59 o 
  -2   2   2      251.77      246.96      2.98 o 
  -1   2   2       17.06       15.32      2.08 o 
   0   2   2      109.38      116.37      2.67 o 
   1   2   2      293.92      286.39      3.08 o 
   2   2   2      350.70      335.06      4.44 o 
   3   2   2       48.34       51.41      2.51 o 
   4   2   2      798.20      798.07      7.07 o 
   5   2   2       85.76       88.30      2.99 o 
   6   2   2       27.71       30.75      2.51 o 
   7   2   2       35.77       31.93      2.24 o 
   8   2   2      406.42      420.58      5.97 o 
   9   2   2      205.84      197.10      3.11 o 
  10   2   2     1201.06     1208.36     17.69 o 
  11   2   2      193.07      193.99      3.56 o 
  12   2   2        3.24        5.79      2.83 o 
  13   2   2       28.83       30.15      2.68 o 
  14   2   2        5.38        8.40      2.47 o 
  15   2   2        3.45        5.06      2.62 o 
  16   2   2        0.88        0.84      3.27 o 
  17   2   2        4.29        5.87      3.51 o 
 -18   3   2        2.72        4.14      2.90 o 
 -17   3   2        2.54       -0.54      2.80 o 
 -16   3   2       14.90       13.53      2.73 o 
 -15   3   2       35.14       40.63      2.74 o 
 -14   3   2        0.19        2.40      2.61 o 
 -13   3   2        1.32        1.43      2.39 o 
 -12   3   2      249.03      261.16      3.19 o 
 -11   3   2       81.38       83.61      2.46 o 
 -10   3   2       16.75       20.35      2.34 o 
  -9   3   2        0.36        1.50      2.54 o 
  -8   3   2       21.10       22.30      2.56 o 
  -7   3   2      186.40      181.16      2.63 o 
  -6   3   2       19.92       17.81      2.12 o 
  -5   3   2       31.38       41.02      2.14 o 
  -4   3   2       96.72       88.26      2.28 o 
  -3   3   2       74.23       79.32      2.17 o 
  -2   3   2       27.78       27.53      2.12 o 
  -1   3   2       65.94       57.89      2.19 o 
   0   3   2      353.66      355.98      3.39 o 
   1   3   2       24.75       19.75      1.95 o 
   2   3   2      118.18      116.25      2.57 o 
   3   3   2      706.08      711.29      9.83 o 
   4   3   2        0.14        1.57      2.28 o 
   5   3   2      335.28      339.34      7.44 o 
   6   3   2        2.21        5.89      2.44 o 
   7   3   2        0.46        2.75      2.51 o 
   8   3   2        0.51        3.20      2.80 o 
   9   3   2      111.94      111.56      3.14 o 
  10   3   2        0.88        2.43      2.95 o 
  11   3   2       24.97       28.07      3.00 o 
  12   3   2        9.85       13.99      3.11 o 
  13   3   2       52.19       60.78      3.03 o 
  14   3   2       22.66       22.81      2.92 o 
  15   3   2        8.78        8.35      3.48 o 
  16   3   2        1.35        1.76      3.33 o 
 -16   4   2        0.24        4.41      3.24 o 
 -15   4   2        0.35        0.92      2.61 o 
 -14   4   2        2.72        5.77      3.13 o 
 -13   4   2       86.42       90.78      3.30 o 
 -12   4   2        5.12        3.53      2.74 o 
 -11   4   2       18.69       16.37      2.58 o 
 -10   4   2       19.72       22.64      2.33 o 
  -9   4   2       15.04        9.64      2.72 o 
  -8   4   2        6.32        5.18      2.58 o 
  -7   4   2       16.83       14.27      2.41 o 
  -6   4   2        0.79        0.20      2.19 o 
  -5   4   2       66.82       67.68      2.23 o 
  -4   4   2       71.60       67.47      2.22 o 
  -3   4   2        7.22        6.87      2.15 o 
  -2   4   2      308.04      314.43      3.89 o 
  -1   4   2       16.52       18.09      2.12 o 
   0   4   2       11.83       12.25      1.95 o 
   1   4   2      110.87      110.45      2.96 o 
   2   4   2        7.87        9.45      2.04 o 
   3   4   2        0.13        0.59      2.23 o 
   4   4   2        3.64        4.84      2.17 o 
   5   4   2       20.19       19.80      2.36 o 
   6   4   2       57.37       61.55      2.61 o 
   7   4   2        0.35        1.86      2.61 o 
   8   4   2       11.42        9.94      2.92 o 
   9   4   2       66.78       63.11      2.64 o 
  10   4   2        1.15        4.14      3.37 o 
  11   4   2       10.27       10.80      2.60 o 
  12   4   2        3.87        5.04      3.39 o 
  13   4   2       22.10       24.68      3.34 o 
  14   4   2       27.25       28.12      3.62 o 
 -13   5   2        6.28        2.84      2.91 o 
 -12   5   2        5.39        9.57      2.93 o 
 -11   5   2       18.38       13.54      2.76 o 
 -10   5   2        7.32        6.44      2.67 o 
  -9   5   2        0.42        1.86      2.56 o 
  -8   5   2       63.68       58.61      2.85 o 
  -7   5   2       68.01       63.66      3.78 o 
  -6   5   2       19.64       21.18      2.46 o 
  -5   5   2        0.04        1.19      2.22 o 
  -4   5   2       57.49       55.80      2.37 o 
  -3   5   2       45.23       49.88      2.98 o 
  -2   5   2       12.67       18.17      2.49 o 
  -1   5   2        2.54       15.96      4.57 o 
   0   5   2       10.49       12.74      2.30 o 
   1   5   2       20.01       21.34      2.42 o 
   2   5   2        0.06        3.16      2.10 o 
   3   5   2        0.41        3.33      2.10 o 
   4   5   2        3.27        3.83      2.32 o 
   5   5   2       68.53       74.25      3.72 o 
   6   5   2        8.63        8.06      2.55 o 
   7   5   2        0.40        1.97      2.76 o 
   8   5   2        2.36        2.05      2.56 o 
   9   5   2        3.60        2.47      2.73 o 
  10   5   2        0.00        0.55      2.96 o 
  11   5   2        1.65        2.67      3.19 o 
  -8   6   2        0.90        4.25      2.93 o 
  -7   6   2        0.48       -0.24      2.95 o 
  -6   6   2        4.35        8.25      3.32 o 
  -5   6   2        9.93       14.79      2.75 o 
  -4   6   2        0.25        1.87      2.77 o 
  -3   6   2        0.78        3.30      2.58 o 
  -2   6   2        0.50        3.14      2.43 o 
  -1   6   2        2.51        3.67      2.32 o 
   0   6   2        0.33        3.89      2.58 o 
   1   6   2        5.84        5.66      2.80 o 
   2   6   2        0.00        2.29      2.67 o 
   3   6   2       22.17       18.86      2.90 o 
   4   6   2        9.56       12.33      2.93 o 
   5   6   2        2.82        6.38      3.30 o 
   6   6   2        2.13        4.86      3.17 o 
 -20   1   3       16.08       18.75      3.40 o 
 -19   1   3       10.56       11.73      3.19 o 
 -18   1   3       48.25       44.56      3.02 o 
 -17   1   3        6.85        7.91      3.35 o 
 -16   1   3       43.14       37.66      2.26 o 
 -15   1   3       94.01       94.14      2.68 o 
 -14   1   3       29.72       32.59      2.46 o 
 -13   1   3       64.36       61.05      2.43 o 
 -12   1   3      411.78      421.05      3.35 o 
 -11   1   3      121.99      125.69      2.50 o 
 -10   1   3       24.53       25.25      2.12 o 
  -9   1   3      984.97      944.18      7.87 o 
  -8   1   3       81.61       88.33      2.39 o 
  -7   1   3      835.17      809.80      5.85 o 
  -6   1   3     3410.32     3260.98     18.58 o 
  -5   1   3     1544.08     1413.72     12.97 o 
  -4   1   3      306.08      324.32      4.96 o 
  -3   1   3      597.68      629.83      4.89 o 
  -2   1   3     5642.79     5500.07     44.85 o 
  -1   1   3      205.99      198.90      4.24 o 
   0   1   3      945.39      813.65      8.67 o 
   1   1   3       29.02       32.38      3.58 o 
   2   1   3     2130.66     1962.33     35.35 o 
   3   1   3     2226.84     2106.80     21.79 o 
   4   1   3        4.48        4.28      2.30 o 
   5   1   3      119.62       95.44      2.71 o 
   6   1   3      341.84      373.36      3.83 o 
   7   1   3        0.67        1.46      2.52 o 
   8   1   3      157.45      153.15      2.65 o 
   9   1   3       69.98       66.26      2.24 o 
  10   1   3       38.36       38.11      2.61 o 
  11   1   3      147.33      165.20      3.16 o 
  12   1   3      161.46      156.06      3.08 o 
  13   1   3        0.11        1.81      2.76 o 
  14   1   3       18.87       23.37      2.75 o 
  15   1   3       25.36       22.64      2.75 o 
  16   1   3        0.33        2.51      3.00 o 
  17   1   3        0.10        2.06      3.06 o 
 -19   2   3        1.19        2.45      3.34 o 
 -18   2   3       16.84       18.89      2.76 o 
 -17   2   3       13.86       15.67      2.78 o 
 -16   2   3        1.41        6.33      2.40 o 
 -15   2   3      202.47      198.31      3.63 o 
 -14   2   3       21.94       21.71      2.71 o 
 -13   2   3       82.99       78.97      2.48 o 
 -12   2   3      157.22      161.65      3.81 o 
 -11   2   3      173.26      204.05      4.04 o 
 -10   2   3      313.14      304.56      3.59 o 
  -9   2   3      520.05      543.42      6.29 o 
  -8   2   3      131.19      129.09      2.77 o 
  -7   2   3      586.75      635.33      3.93 o 
  -6   2   3      975.39      994.85      4.92 o 
  -5   2   3      653.18      661.76      5.16 o 
  -4   2   3      217.08      230.28      2.76 o 
  -3   2   3      544.38      482.41      3.57 o 
  -2   2   3      203.64      182.34      2.81 o 
  -1   2   3      126.80      134.21      2.62 o 
   0   2   3        0.52        2.80      2.25 o 
   1   2   3        1.43        0.05      2.17 o 
   2   2   3      641.76      637.67      7.37 o 
   3   2   3       10.89       11.88      2.24 o 
   4   2   3      291.05      280.32      3.47 o 
   5   2   3       66.33       62.08      2.86 o 
   6   2   3       96.68       96.26      2.57 o 
   7   2   3       80.55       80.58      2.44 o 
   8   2   3      127.65      122.75      3.18 o 
   9   2   3      450.45      433.39      7.31 o 
  10   2   3       51.65       53.50      2.88 o 
  11   2   3      685.77      677.72     10.28 o 
  12   2   3        3.48        6.09      2.48 o 
  13   2   3       54.46       48.53      2.67 o 
  14   2   3       10.46       14.35      2.90 o 
  15   2   3        0.55        2.34      2.98 o 
  16   2   3       10.52       13.41      3.47 o 
 -18   3   3        0.75        2.97      2.97 o 
 -17   3   3       11.16       10.87      2.95 o 
 -16   3   3        7.08       11.92      2.89 o 
 -15   3   3        0.93        6.99      2.73 o 
 -14   3   3      220.06      221.81      4.12 o 
 -13   3   3        2.31        4.44      2.41 o 
 -12   3   3       67.58       63.28      2.66 o 
 -11   3   3        0.14        2.46      2.32 o 
 -10   3   3       27.35       22.29      2.39 o 
  -9   3   3        5.18        7.46      2.34 o 
  -8   3   3        0.10       -0.74      2.28 o 
  -7   3   3       31.51       33.47      2.36 o 
  -6   3   3      281.40      308.55      4.86 o 
  -5   3   3       47.89       55.54      2.16 o 
  -4   3   3        0.38        3.27      1.91 o 
  -3   3   3       95.00       92.51      2.19 o 
  -2   3   3       66.48       80.75      2.34 o 
  -1   3   3        0.93        2.21      1.86 o 
   0   3   3       80.27       86.91      2.33 o 
   1   3   3      603.66      631.12      3.88 o 
   2   3   3      814.77      826.53      9.69 o 
   3   3   3       39.91       44.83      2.25 o 
   4   3   3       21.35       26.74      2.25 o 
   5   3   3       93.64       83.92      2.66 o 
   6   3   3      150.37      162.81      3.62 o 
   7   3   3        0.52        2.43      2.55 o 
   8   3   3       22.32       20.11      2.36 o 
   9   3   3      331.26      362.51      4.38 o 
  10   3   3       56.09       60.53      2.99 o 
  11   3   3        1.62        1.14      2.74 o 
  12   3   3       22.80       21.53      2.78 o 
  13   3   3       40.24       43.47      3.38 o 
  14   3   3        1.70       10.47      3.78 o 
  15   3   3       24.35       28.62      3.55 o 
 -16   4   3        0.39        3.86      3.11 o 
 -15   4   3        2.97        4.29      2.85 o 
 -14   4   3       17.32       16.45      3.01 o 
 -13   4   3        0.70        3.89      2.75 o 
 -12   4   3       37.69       36.18      2.60 o 
 -11   4   3        0.33        1.66      2.30 o 
 -10   4   3       14.77       15.47      2.23 o 
  -9   4   3        0.25        0.97      2.41 o 
  -8   4   3       55.08       55.79      2.74 o 
  -7   4   3        0.35        0.29      2.35 o 
  -6   4   3        2.81        4.37      1.94 o 
  -5   4   3      109.01      102.85      2.34 o 
  -4   4   3      166.90      169.45      2.48 o 
  -3   4   3       15.47       17.60      2.07 o 
  -2   4   3       13.74       15.37      2.04 o 
  -1   4   3      254.52      251.99      2.98 o 
   0   4   3      502.54      532.32      6.72 o 
   1   4   3      480.33      493.89      6.09 o 
   2   4   3        3.08        3.03      2.09 o 
   3   4   3        1.59        2.37      2.49 o 
   4   4   3        5.73        4.89      2.13 o 
   5   4   3       15.52       16.84      2.52 o 
   6   4   3       12.49       12.31      2.58 o 
   7   4   3        3.87        7.06      2.37 o 
   8   4   3       50.22       51.70      2.64 o 
   9   4   3       43.28       40.51      2.94 o 
  10   4   3       20.24       19.56      3.00 o 
  11   4   3        0.74        5.13      3.06 o 
  12   4   3        3.79        5.56      3.76 o 
  13   4   3        2.04        2.76      3.55 o 
 -13   5   3        7.11        5.56      3.56 o 
 -12   5   3       16.10       16.54      3.08 o 
 -11   5   3       39.12       35.24      3.19 o 
 -10   5   3       18.33       22.75      2.75 o 
  -9   5   3        0.00        2.31      2.50 o 
  -8   5   3       15.08       16.54      2.57 o 
  -7   5   3       36.76       40.40      3.22 o 
  -6   5   3       14.96       16.80      2.58 o 
  -5   5   3        6.39        8.19      2.26 o 
  -4   5   3       31.26       34.52      2.36 o 
  -3   5   3      307.26      309.35      5.45 o 
  -2   5   3        0.57        1.11      2.25 o 
  -1   5   3       92.14       98.42      2.46 o 
   0   5   3        3.40        4.37      2.29 o 
   1   5   3       14.42       16.76      2.55 o 
   2   5   3        0.28       -0.01      2.15 o 
   3   5   3       10.28       10.90      2.32 o 
   4   5   3        3.42        1.46      2.42 o 
   5   5   3        0.33        3.05      2.67 o 
   6   5   3       38.51       35.82      2.69 o 
   7   5   3       31.46       31.49      3.16 o 
   8   5   3       44.37       39.89      2.90 o 
   9   5   3        2.32        5.12      2.71 o 
  10   5   3        7.35        9.42      3.50 o 
  -8   6   3       21.33       20.14      2.69 o 
  -7   6   3        0.13        0.54      2.74 o 
  -6   6   3        4.73        4.32      2.88 o 
  -5   6   3        0.96        5.40      3.00 o 
  -4   6   3       10.73       11.04      2.65 o 
  -3   6   3        0.41        1.52      2.44 o 
  -2   6   3       11.98       10.40      2.60 o 
  -1   6   3       60.45       50.79      2.53 o 
   0   6   3       31.92       25.10      2.63 o 
   1   6   3        1.71        2.85      2.65 o 
   2   6   3       18.11       20.86      2.88 o 
   3   6   3       40.21       38.35      3.01 o 
   4   6   3        0.16        2.68      2.93 o 
   5   6   3        4.88        3.93      3.06 o 
 -21   0   4       22.22       25.11      4.36 o 
 -20   0   4        0.11        0.03      4.60 o 
 -19   0   4       51.63       61.85      4.06 o 
 -18   0   4       22.15       15.93      3.65 o 
 -17   0   4       33.21       27.20      4.20 o 
 -16   0   4       25.10       22.57      3.52 o 
 -15   0   4       42.85       33.72      4.95 o 
 -14   0   4        0.00        1.21      3.90 o 
 -13   0   4      320.36      359.51      6.93 o 
 -12   0   4      542.89      506.91     13.30 o 
 -11   0   4        2.54        3.57      3.21 o 
 -10   0   4     2795.06     2847.49     45.63 o 
  -9   0   4        2.47       -0.36      3.48 o 
  -8   0   4       74.56       62.53      3.69 o 
  -7   0   4       13.26       21.01      3.77 o 
  -6   0   4      405.29      427.39     14.01 o 
  -5   0   4     1768.67     1916.70     14.41 o 
  -4   0   4    19081.25    20594.33     56.45 o 
  -3   0   4     5291.25     5648.31    128.49 o 
  -2   0   4     3829.88     3755.92     57.09 o 
  -1   0   4     3212.33     3150.27     23.55 o 
   0   0   4     8500.46     8487.92    113.50 o 
   1   0   4      508.75      493.00      6.99 o 
   2   0   4     1035.95      926.86     13.32 o 
   3   0   4     2208.62     2057.00     21.96 o 
   4   0   4     3459.31     3290.73     30.99 o 
   5   0   4     8260.60     8911.79    118.19 o 
   6   0   4       26.94       26.24      3.52 o 
   7   0   4      467.65      470.62      9.31 o 
   8   0   4        0.97        7.05      3.15 o 
   9   0   4      679.27      636.77     16.47 o 
  10   0   4      860.46      815.78     20.87 o 
  11   0   4       45.65       42.23      3.59 o 
  12   0   4      688.61      605.35     13.31 o 
  13   0   4        7.23       11.35      3.72 o 
  14   0   4        0.01        1.24      3.55 o 
  15   0   4        5.14        7.34      3.95 o 
  16   0   4       17.73       19.67      4.19 o 
  17   0   4        0.11        3.33      4.39 o 
 -21   1   4        0.32        3.14      3.55 o 
 -20   1   4        0.26        2.78      3.33 o 
 -19   1   4        1.55        2.45      2.90 o 
 -18   1   4       21.88       24.91      3.29 o 
 -17   1   4        0.69        0.53      2.84 o 
 -16   1   4        6.23        6.24      2.78 o 
 -15   1   4      151.04      154.01      3.32 o 
 -14   1   4        3.22        3.22      2.47 o 
 -13   1   4      425.63      418.27      4.61 o 
 -12   1   4      324.38      345.64      3.06 o 
 -11   1   4       51.91       54.51      2.29 o 
 -10   1   4       74.13       74.14      2.54 o 
  -9   1   4      132.61      132.89      3.11 o 
  -8   1   4      146.21      130.42      3.16 o 
  -7   1   4      578.02      555.80      5.34 o 
  -6   1   4        4.37        4.89      2.39 o 
  -5   1   4      656.73      635.42      7.02 o 
  -4   1   4      236.28      247.51      4.25 o 
  -3   1   4        3.08        6.92      3.47 o 
  -2   1   4    42961.44    44568.63    543.33 o 
  -1   1   4      440.71      415.72      4.79 o 
   0   1   4     2771.51     2600.79     23.75 o 
   1   1   4      285.69      291.19      5.35 o 
   2   1   4      566.16      529.23      8.65 o 
   3   1   4      249.95      252.86      3.83 o 
   4   1   4      186.09      180.37      3.11 o 
   5   1   4      108.40      130.12      2.56 o 
   6   1   4      954.21     1016.01     13.32 o 
   7   1   4       12.76       13.11      2.34 o 
   8   1   4       17.47       19.66      2.17 o 
   9   1   4      178.88      172.38      2.73 o 
  10   1   4        4.67        7.53      2.18 o 
  11   1   4      402.63      368.15      7.30 o 
  12   1   4      101.26       94.92      2.84 o 
  13   1   4       14.11       13.81      2.94 o 
  14   1   4        0.07        2.51      2.99 o 
  15   1   4       23.28       25.97      2.92 o 
  16   1   4        7.93        8.71      3.20 o 
  17   1   4        1.54        3.62      3.50 o 
 -20   2   4        7.36        8.43      3.54 o 
 -19   2   4       19.87       14.22      3.12 o 
 -18   2   4        2.69        7.02      2.85 o 
 -17   2   4       23.95       25.76      2.76 o 
 -16   2   4       20.31       18.89      2.47 o 
 -15   2   4      189.88      189.02      4.17 o 
 -14   2   4      494.36      484.31      6.64 o 
 -13   2   4      348.24      368.17      4.70 o 
 -12   2   4       24.90       27.48      2.16 o 
 -11   2   4      160.43      174.75      2.83 o 
 -10   2   4       25.57       31.29      2.15 o 
  -9   2   4        6.63       10.87      2.13 o 
  -8   2   4      124.05      107.04      2.64 o 
  -7   2   4     1303.26     1252.00     15.46 o 
  -6   2   4      809.60      816.22      5.83 o 
  -5   2   4      662.95      663.66      5.11 o 
  -4   2   4      249.30      230.15      3.40 o 
  -3   2   4      611.54      528.27      4.15 o 
  -2   2   4     2028.59     1892.00     18.76 o 
  -1   2   4      682.96      639.20      5.21 o 
   0   2   4     1784.80     1669.58     25.67 o 
   1   2   4     1899.13     1845.39     14.35 o 
   2   2   4      726.21      747.00      7.98 o 
   3   2   4       63.02       59.41      2.70 o 
   4   2   4      310.14      314.33      5.25 o 
   5   2   4      146.81      165.21      3.23 o 
   6   2   4       46.06       43.84      2.73 o 
   7   2   4        3.48        1.95      2.32 o 
   8   2   4      174.70      173.99      3.49 o 
   9   2   4      560.84      579.42     10.16 o 
  10   2   4        4.26        5.87      2.36 o 
  11   2   4        3.84        5.14      3.11 o 
  12   2   4        0.30        3.08      2.61 o 
  13   2   4        1.58        3.64      3.01 o 
  14   2   4        2.02        2.69      2.95 o 
  15   2   4        2.38        2.17      3.77 o 
  16   2   4       14.01       17.00      3.70 o 
 -19   3   4        0.01        2.49      3.44 o 
 -18   3   4       22.04       23.02      2.88 o 
 -17   3   4        1.99        5.17      3.12 o 
 -16   3   4       27.02       30.36      2.87 o 
 -15   3   4       27.55       27.04      2.49 o 
 -14   3   4        6.55        9.61      2.18 o 
 -13   3   4       16.41       20.16      2.46 o 
 -12   3   4      246.73      227.71      4.36 o 
 -11   3   4        0.02       -0.86      2.32 o 
 -10   3   4       14.79       17.61      2.40 o 
  -9   3   4        3.31        4.59      2.32 o 
  -8   3   4       32.95       25.19      2.17 o 
  -7   3   4        1.64        5.25      2.42 o 
  -6   3   4       75.55       73.69      2.26 o 
  -5   3   4       11.63       10.66      1.97 o 
  -4   3   4      114.06      113.71      2.12 o 
  -3   3   4      126.51      120.33      2.25 o 
  -2   3   4      897.59      917.39      4.96 o 
  -1   3   4       27.87       29.58      1.96 o 
   0   3   4       80.21       83.48      2.24 o 
   1   3   4       64.53       57.50      2.27 o 
   2   3   4       92.59       93.26      2.41 o 
   3   3   4       32.78       40.15      2.46 o 
   4   3   4       24.02       25.25      2.06 o 
   5   3   4       24.54       26.41      2.46 o 
   6   3   4       57.90       51.12      2.75 o 
   7   3   4       24.20       26.33      2.55 o 
   8   3   4       25.40       27.66      2.78 o 
   9   3   4       16.73       17.05      3.13 o 
  10   3   4      255.07      265.22      7.35 o 
  11   3   4        8.85        8.32      2.77 o 
  12   3   4       18.59       23.88      3.43 o 
  13   3   4       10.28       11.35      3.70 o 
  14   3   4       14.89       14.55      3.82 o 
  15   3   4        4.33        6.62      3.61 o 
 -17   4   4        2.28        1.82      3.12 o 
 -16   4   4        6.77        6.35      3.01 o 
 -15   4   4        6.16        5.62      2.69 o 
 -14   4   4        7.96        7.96      2.84 o 
 -13   4   4       66.09       66.73      4.16 o 
 -12   4   4        2.16        3.64      2.45 o 
 -11   4   4       15.09       15.59      2.39 o 
 -10   4   4       52.90       45.70      2.55 o 
  -9   4   4       70.71       75.16      2.92 o 
  -8   4   4        0.00        1.68      2.31 o 
  -7   4   4       83.66       86.54      2.47 o 
  -6   4   4      109.50      119.61      2.46 o 
  -5   4   4       36.41       35.10      2.22 o 
  -4   4   4       15.24       18.83      2.15 o 
  -3   4   4       42.01       48.03      2.34 o 
  -2   4   4      183.33      181.27      2.78 o 
  -1   4   4       71.40       74.46      2.45 o 
   0   4   4        3.71        3.41      2.32 o 
   1   4   4      103.70      104.44      2.62 o 
   2   4   4       24.22       32.62      2.57 o 
   3   4   4        3.04        9.36      2.54 o 
   4   4   4        0.11        1.59      2.39 o 
   5   4   4        4.99        5.12      2.37 o 
   6   4   4       14.68       16.62      2.37 o 
   7   4   4        0.44        3.11      2.67 o 
   8   4   4       66.53       68.03      3.06 o 
   9   4   4        2.42        4.76      2.93 o 
  10   4   4        0.59        2.36      3.59 o 
  11   4   4        1.01       -0.14      3.50 o 
  12   4   4        0.01        3.27      4.16 o 
  13   4   4        0.00        3.15      4.04 o 
 -14   5   4       21.86       17.48      3.35 o 
 -13   5   4        3.91        5.14      3.37 o 
 -12   5   4        0.00        2.42      2.92 o 
 -11   5   4        0.99        2.10      2.47 o 
 -10   5   4       11.83       11.03      2.74 o 
  -9   5   4        1.83        2.03      2.43 o 
  -8   5   4        7.49        8.09      2.40 o 
  -7   5   4       40.14       37.03      2.69 o 
  -6   5   4       25.43       25.08      2.79 o 
  -5   5   4        3.93        5.97      2.54 o 
  -4   5   4        0.15        4.72      2.24 o 
  -3   5   4       53.24       59.03      2.63 o 
  -2   5   4        6.87        8.60      2.25 o 
  -1   5   4       38.59       41.66      2.52 o 
   0   5   4        8.35       10.99      2.46 o 
   1   5   4        0.43        4.98      2.46 o 
   2   5   4        2.05        5.65      2.37 o 
   3   5   4       29.83       32.48      2.49 o 
   4   5   4       13.20       12.79      2.51 o 
   5   5   4       27.00       25.48      2.97 o 
   6   5   4        2.63        3.90      2.67 o 
   7   5   4        2.79        2.32      2.63 o 
   8   5   4        2.26        2.51      2.81 o 
   9   5   4        2.83        1.58      3.09 o 
  10   5   4        0.98        2.35      3.41 o 
  -8   6   4        0.21        3.22      2.95 o 
  -7   6   4        0.37        4.87      2.80 o 
  -6   6   4        6.66        6.08      2.45 o 
  -5   6   4        7.67        7.48      2.68 o 
  -4   6   4        0.57        4.25      2.93 o 
  -3   6   4        0.91        3.07      2.49 o 
  -2   6   4       20.93       21.59      2.56 o 
  -1   6   4       10.18        9.11      2.95 o 
   0   6   4        5.38        6.81      2.59 o 
   1   6   4       20.61       20.45      2.55 o 
   2   6   4        4.89        6.28      2.73 o 
   3   6   4        1.44        0.87      2.90 o 
   4   6   4       14.97       12.03      2.98 o 
 -21   1   5        0.02        2.45      3.20 o 
 -20   1   5        9.37        9.87      2.83 o 
 -19   1   5        5.31        5.15      3.16 o 
 -18   1   5        6.19       10.89      2.53 o 
 -17   1   5        7.58        8.69      2.90 o 
 -16   1   5      355.32      360.30      7.14 o 
 -15   1   5        3.06        3.95      2.37 o 
 -14   1   5      220.01      213.71      2.80 o 
 -13   1   5      119.97      124.34      2.87 o 
 -12   1   5      277.52      283.03      4.11 o 
 -11   1   5      265.57      295.08      4.34 o 
 -10   1   5      362.70      361.46      3.36 o 
  -9   1   5     2587.06     2543.58     13.11 o 
  -8   1   5     2453.96     2586.37     25.41 o 
  -7   1   5        1.02        1.94      2.77 o 
  -6   1   5      579.48      544.60      8.77 o 
  -5   1   5      246.81      247.17      3.96 o 
  -4   1   5    13541.29    13485.39    163.35 o 
  -3   1   5    34764.16    35038.35    406.19 o 
  -2   1   5     2408.75     2314.87     25.63 o 
  -1   1   5     1740.53     1699.90     24.92 o 
   0   1   5        1.82        0.59      3.02 o 
   1   1   5      261.02      248.60      3.94 o 
   2   1   5      568.28      544.26      7.82 o 
   3   1   5      757.50      733.84      9.65 o 
   4   1   5      596.37      628.54      8.24 o 
   5   1   5        0.91        5.41      2.33 o 
   6   1   5      232.96      237.91      3.80 o 
   7   1   5       78.83       78.12      2.57 o 
   8   1   5      166.84      153.49      2.78 o 
   9   1   5      183.43      208.33      3.98 o 
  10   1   5       47.70       53.11      2.76 o 
  11   1   5      150.49      144.81      2.96 o 
  12   1   5       92.77       83.69      2.67 o 
  13   1   5       49.30       52.29      2.71 o 
  14   1   5       17.45       17.12      2.87 o 
  15   1   5        0.37        3.03      3.13 o 
  16   1   5       11.76       15.07      3.48 o 
 -20   2   5        0.08       -0.11      2.87 o 
 -19   2   5        1.92        1.22      3.27 o 
 -18   2   5        0.26        1.04      2.77 o 
 -17   2   5       23.26       22.31      2.93 o 
 -16   2   5       12.09       13.24      2.62 o 
 -15   2   5      558.07      540.77     10.08 o 
 -14   2   5        3.82        8.56      2.07 o 
 -13   2   5       22.55       19.57      2.27 o 
 -12   2   5        6.06        8.53      2.40 o 
 -11   2   5      203.50      211.39      3.22 o 
 -10   2   5      545.25      552.96      5.01 o 
  -9   2   5      143.67      139.83      2.58 o 
  -8   2   5       83.29       78.41      2.46 o 
  -7   2   5      136.16      144.81      2.86 o 
  -6   2   5     2055.65     1989.38     12.30 o 
  -5   2   5      111.68      112.39      2.49 o 
  -4   2   5     2979.73     2936.31     14.92 o 
  -3   2   5     1353.54     1312.13     14.64 o 
  -2   2   5     2573.27     2511.52     32.16 o 
  -1   2   5      203.08      212.54      3.06 o 
   0   2   5      131.98      141.57      2.83 o 
   1   2   5       21.88       18.78      2.38 o 
   2   2   5      121.20      139.13      2.97 o 
   3   2   5       74.14       76.69      2.81 o 
   4   2   5      154.17      139.47      3.45 o 
   5   2   5       12.29       12.20      3.07 o 
   6   2   5      577.90      548.28      4.20 o 
   7   2   5       49.23       50.30      3.21 o 
   8   2   5       87.99       88.15      3.50 o 
   9   2   5       58.65       59.42      7.55 o 
  10   2   5      193.18      193.07      3.52 o 
  11   2   5      131.58      127.92      3.73 o 
  12   2   5        4.27        3.43      2.85 o 
  13   2   5       10.79        8.15      3.28 o 
  14   2   5       46.98       48.19      6.23 o 
  15   2   5        6.47        7.95      3.99 o 
 -19   3   5        3.45        4.64      3.40 o 
 -18   3   5       72.58       60.28      3.03 o 
 -17   3   5        0.09        1.58      2.55 o 
 -16   3   5       60.34       60.80      2.61 o 
 -15   3   5       84.95       78.94      2.44 o 
 -14   3   5       97.64       99.06      2.60 o 
 -13   3   5        0.35        0.89      2.42 o 
 -12   3   5      171.44      160.54      2.62 o 
 -11   3   5       30.27       34.63      2.31 o 
 -10   3   5       11.27       13.12      2.39 o 
  -9   3   5        0.77       -0.87      2.50 o 
  -8   3   5      349.45      364.60      7.00 o 
  -7   3   5      196.47      224.06      2.72 o 
  -6   3   5       24.69       23.00      1.97 o 
  -5   3   5       77.40       78.26      2.58 o 
  -4   3   5       33.44       26.88      2.24 o 
  -3   3   5        3.65        1.11      2.18 o 
  -2   3   5       33.89       32.04      2.03 o 
  -1   3   5       35.25       41.04      2.45 o 
   0   3   5      134.59      140.94      2.80 o 
   1   3   5       69.72       72.35      2.33 o 
   2   3   5      110.08      119.20      2.93 o 
   3   3   5      354.27      352.17      5.10 o 
   4   3   5      240.16      237.95      3.01 o 
   5   3   5      165.00      166.17      3.17 o 
   6   3   5      507.31      528.56      7.10 o 
   7   3   5       91.14       89.66      2.93 o 
   8   3   5      951.30      940.03     19.64 o 
   9   3   5       18.77       19.87      2.81 o 
  10   3   5       20.37       25.34      4.03 o 
  11   3   5        1.20        2.69      3.09 o 
  12   3   5        0.19        3.19      3.63 o 
  13   3   5        1.38        0.87      3.07 o 
  14   3   5        1.96        4.40      4.01 o 
 -17   4   5        0.96        2.81      2.90 o 
 -16   4   5        1.04        1.23      3.04 o 
 -15   4   5        0.10        1.97      2.63 o 
 -14   4   5       11.92       11.66      2.83 o 
 -13   4   5        1.99        4.96      2.91 o 
 -12   4   5       29.22       26.24      2.45 o 
 -11   4   5        0.15        1.62      2.30 o 
 -10   4   5      108.01       96.83      2.59 o 
  -9   4   5        6.67        7.55      2.34 o 
  -8   4   5        0.01        1.51      2.28 o 
  -7   4   5      261.33      285.65      3.25 o 
  -6   4   5      203.90      210.61      3.47 o 
  -5   4   5       66.33       63.70      2.35 o 
  -4   4   5        3.18        4.96      2.26 o 
  -3   4   5       33.92       34.84      2.25 o 
  -2   4   5       10.54       13.91      2.17 o 
  -1   4   5      137.17      133.22      2.52 o 
   0   4   5      247.17      256.89      5.08 o 
   1   4   5       20.05       20.18      2.01 o 
   2   4   5        4.99        4.32      2.33 o 
   3   4   5        0.22       -0.08      2.58 o 
   4   4   5        1.42        5.44      2.56 o 
   5   4   5        4.81        5.76      2.47 o 
   6   4   5       10.02       10.79      2.54 o 
   7   4   5       27.94       27.04      2.71 o 
   8   4   5        1.37        2.83      3.28 o 
   9   4   5       93.74       89.88      7.91 o 
  10   4   5        0.52        2.81      3.66 o 
  11   4   5        4.57        4.33      2.86 o 
  12   4   5       18.89       22.00      3.28 o 
 -14   5   5       19.88       21.34      3.18 o 
 -13   5   5       31.29       30.18      3.04 o 
 -12   5   5       21.69       15.28      3.10 o 
 -11   5   5        0.01        0.09      2.29 o 
 -10   5   5        0.00        2.00      2.82 o 
  -9   5   5       10.85       11.62      2.47 o 
  -8   5   5        3.76        3.22      2.54 o 
  -7   5   5       17.67       20.33      2.26 o 
  -6   5   5        2.09        5.61      2.61 o 
  -5   5   5        5.64        7.16      2.51 o 
  -4   5   5      105.72      104.82      2.62 o 
  -3   5   5      262.86      275.55      4.55 o 
  -2   5   5       14.82       10.78      2.56 o 
  -1   5   5       20.88       20.80      2.54 o 
   0   5   5        5.09        6.92      2.42 o 
   1   5   5       20.76       22.47      2.40 o 
   2   5   5       29.40       31.69      2.32 o 
   3   5   5      138.46      137.12      3.09 o 
   4   5   5      147.38      159.64      3.58 o 
   5   5   5        3.13        4.87      2.72 o 
   6   5   5        2.70        4.73      3.24 o 
   7   5   5       13.70       16.62      3.55 o 
   8   5   5        0.58       -0.59      2.78 o 
   9   5   5        2.67        4.21      3.44 o 
  -9   6   5        0.34        6.52      2.99 o 
  -8   6   5        3.10        5.37      2.84 o 
  -7   6   5        1.41        3.35      2.86 o 
  -6   6   5        0.15        1.48      2.66 o 
  -5   6   5        0.45        4.58      2.63 o 
  -4   6   5       29.26       29.12      2.89 o 
  -3   6   5        3.69        3.00      3.18 o 
  -2   6   5        6.47        6.96      2.84 o 
  -1   6   5        8.97        8.93      2.96 o 
   0   6   5       23.05       19.92      3.39 o 
   1   6   5       15.25       10.54      2.92 o 
   2   6   5        0.61        4.75      3.02 o 
   3   6   5        3.87        3.71      3.18 o 
   4   6   5        0.90        4.94      3.26 o 
 -22   0   6       17.95       17.01      4.96 o 
 -21   0   6        4.18        4.82      4.02 o 
 -20   0   6       11.72       12.40      4.37 o 
 -19   0   6        0.08        3.90      4.31 o 
 -18   0   6        2.99        1.41      5.06 o 
 -17   0   6      105.54      104.11      4.30 o 
 -16   0   6     1235.81     1204.02     20.23 o 
 -15   0   6      215.49      214.79      4.20 o 
 -14   0   6      169.42      171.66      5.59 o 
 -13   0   6      881.79      898.60     24.36 o 
 -12   0   6       36.95       46.29      3.11 o 
 -11   0   6     1116.53     1115.82     23.54 o 
 -10   0   6      227.76      232.30      7.39 o 
  -9   0   6       81.13       96.12      3.73 o 
  -8   0   6      212.70      208.07      6.43 o 
  -7   0   6      774.08      858.69      8.25 o 
  -6   0   6     3522.96     3388.16     17.83 o 
  -5   0   6     8073.86     8150.45     26.75 o 
  -4   0   6    51602.82    52833.20   1490.52 o 
  -3   0   6       28.88       26.28      6.09 o 
  -2   0   6       81.22       89.14      6.28 o 
  -1   0   6     1922.23     1865.96     21.48 o 
   0   0   6      395.14      371.84      5.95 o 
   1   0   6     1599.04     1430.68     13.67 o 
   2   0   6      743.09      750.29      7.39 o 
   3   0   6     4456.07     4369.35     63.61 o 
   4   0   6      105.14      115.12      4.25 o 
   5   0   6     1086.87     1076.81     14.83 o 
   6   0   6      287.12      288.79      4.68 o 
   7   0   6      169.96      158.47      4.08 o 
   8   0   6      982.13     1005.00     23.55 o 
   9   0   6       97.81       77.58      3.62 o 
  10   0   6      219.57      223.39      6.98 o 
  11   0   6      432.07      448.27     13.24 o 
  12   0   6       83.74       73.85      4.14 o 
  13   0   6       64.80       66.76      4.12 o 
  14   0   6        0.49       -1.44      4.02 o 
  15   0   6        1.25        1.16      4.44 o 
  16   0   6        0.64        1.90      4.40 o 
 -21   1   6        0.00       -0.23      3.27 o 
 -20   1   6        3.39        5.51      2.96 o 
 -19   1   6        6.11        6.22      2.86 o 
 -18   1   6       56.29       56.40      3.04 o 
 -17   1   6      112.89      107.36      2.95 o 
 -16   1   6        0.14        2.76      2.78 o 
 -15   1   6        0.33        2.44      2.29 o 
 -14   1   6        0.23        0.59      2.28 o 
 -13   1   6       20.52       21.58      2.41 o 
 -12   1   6      161.23      176.68      3.11 o 
 -11   1   6      648.67      671.30      8.69 o 
 -10   1   6       75.84       81.19      2.91 o 
  -9   1   6        4.25       12.81      2.93 o 
  -8   1   6     1224.59     1229.94     16.42 o 
  -7   1   6      242.03      239.58      3.84 o 
  -6   1   6       13.22       18.21      2.77 o 
  -5   1   6     2489.81     2397.13     25.64 o 
  -4   1   6     6001.32     5770.93    103.29 o 
  -3   1   6     6819.34     6677.96     68.59 o 
  -2   1   6      256.63      266.41      4.17 o 
  -1   1   6      403.31      397.70      4.51 o 
   0   1   6      489.93      481.21      6.84 o 
   1   1   6      985.76      916.95     12.76 o 
   2   1   6      635.66      585.91      8.30 o 
   3   1   6        3.77        3.69      2.54 o 
   4   1   6      684.79      656.77      4.51 o 
   5   1   6      181.02      176.69      3.05 o 
   6   1   6       23.51       28.25      2.61 o 
   7   1   6      427.60      456.70      8.21 o 
   8   1   6        7.82        6.69      2.53 o 
   9   1   6      444.81      436.79      6.12 o 
  10   1   6      443.46      427.48      7.39 o 
  11   1   6       16.08       17.26      2.64 o 
  12   1   6        8.84        8.76      2.49 o 
  13   1   6        1.86       -0.15      2.95 o 
  14   1   6        1.89        5.08      3.26 o 
  15   1   6        0.68        4.65      3.35 o 
 -21   2   6        1.13        0.45      3.13 o 
 -20   2   6        2.16        1.67      3.42 o 
 -19   2   6       25.81       32.83      3.19 o 
 -18   2   6       12.13       17.38      2.98 o 
 -17   2   6       30.33       32.62      2.71 o 
 -16   2   6       31.18       31.86      2.88 o 
 -15   2   6      157.83      160.05      2.76 o 
 -14   2   6      636.09      626.15      4.35 o 
 -13   2   6      143.66      147.92      3.05 o 
 -12   2   6      559.29      579.36      8.10 o 
 -11   2   6       10.48       12.77      2.05 o 
 -10   2   6      143.38      144.59      2.73 o 
  -9   2   6      242.89      206.79      3.20 o 
  -8   2   6       70.40       80.22      2.53 o 
  -7   2   6       13.42       10.65      2.05 o 
  -6   2   6       74.90       83.75      2.37 o 
  -5   2   6      488.27      485.85      4.16 o 
  -4   2   6        3.96        3.77      2.24 o 
  -3   2   6     1473.88     1505.42     12.07 o 
  -2   2   6       59.03       55.14      2.50 o 
  -1   2   6       57.32       56.92      2.46 o 
   0   2   6      792.63      844.67     11.83 o 
   1   2   6        5.19        2.90      2.50 o 
   2   2   6        0.03        0.31      2.21 o 
   3   2   6      835.12      843.93     14.62 o 
   4   2   6       29.59       32.18      2.88 o 
   5   2   6        3.19        6.87      2.50 o 
   6   2   6      125.12      114.93      3.23 o 
   7   2   6      842.65      849.60     16.00 o 
   8   2   6      844.98      836.15     17.90 o 
   9   2   6       99.01      103.77      3.56 o 
  10   2   6       18.26       16.12      3.03 o 
  11   2   6        4.26        3.16      3.11 o 
  12   2   6       13.66       16.89      3.27 o 
  13   2   6        0.03       -4.23      3.16 o 
  14   2   6       14.41       21.49      3.57 o 
  15   2   6       27.06       31.01      3.56 o 
 -19   3   6        5.39        6.07      2.89 o 
 -18   3   6        0.34        2.14      2.72 o 
 -17   3   6       49.15       46.33      2.45 o 
 -16   3   6       27.62       28.35      2.48 o 
 -15   3   6       16.46       17.58      2.48 o 
 -14   3   6       18.00       18.44      2.30 o 
 -13   3   6       61.57       55.58      2.49 o 
 -12   3   6        7.47        6.68      2.36 o 
 -11   3   6      105.79      107.47      2.29 o 
 -10   3   6        2.77        3.45      2.25 o 
  -9   3   6       13.25       17.07      2.32 o 
  -8   3   6       63.21       62.54      2.31 o 
  -7   3   6      666.85      695.57      9.58 o 
  -6   3   6        2.36        2.32      1.86 o 
  -5   3   6      191.04      175.56      2.51 o 
  -4   3   6      171.18      192.93      2.26 o 
  -3   3   6       18.25       21.36      2.59 o 
  -2   3   6        0.78        2.91      2.33 o 
  -1   3   6      467.62      459.12      5.58 o 
   0   3   6        0.43        0.97      2.51 o 
   1   3   6       48.89       55.64      2.39 o 
   2   3   6       21.51       24.05      2.57 o 
   3   3   6        5.25        3.41      2.47 o 
   4   3   6       13.04       17.19      2.93 o 
   5   3   6      175.32      173.30      4.89 o 
   6   3   6       57.37       53.60      2.80 o 
   7   3   6       17.18       17.68      2.54 o 
   8   3   6      395.01      411.81      6.69 o 
   9   3   6       60.80       62.73      3.25 o 
  10   3   6       12.32       10.81      2.90 o 
  11   3   6        5.90        4.95      3.15 o 
  12   3   6        0.58       -0.30      3.33 o 
  13   3   6        0.33       -3.28      3.56 o 
 -17   4   6        0.05       -0.13      3.08 o 
 -16   4   6        4.69        5.05      2.72 o 
 -15   4   6       34.72       34.86      2.75 o 
 -14   4   6        4.57        7.56      2.45 o 
 -13   4   6       12.38       10.39      2.43 o 
 -12   4   6       43.13       38.23      2.58 o 
 -11   4   6       20.63       21.01      2.52 o 
 -10   4   6      199.89      191.49      5.77 o 
  -9   4   6      224.71      209.50      4.66 o 
  -8   4   6       57.34       70.12      2.62 o 
  -7   4   6       23.01       27.22      2.12 o 
  -6   4   6       25.98       29.34      2.17 o 
  -5   4   6        1.38        1.52      1.95 o 
  -4   4   6      441.38      429.59      4.74 o 
  -3   4   6       42.16       43.67      2.39 o 
  -2   4   6       25.11       25.35      1.98 o 
  -1   4   6       72.22       73.90      2.52 o 
   0   4   6       11.99       13.17      2.52 o 
   1   4   6       33.02       36.86      2.40 o 
   2   4   6        0.42        1.53      2.16 o 
   3   4   6       65.68       64.48      2.37 o 
   4   4   6       16.55       17.20      2.65 o 
   5   4   6       11.23       11.23      2.89 o 
   6   4   6        7.24        7.75      3.11 o 
   7   4   6       12.37       12.61      2.78 o 
   8   4   6        7.25        5.51      3.52 o 
   9   4   6       23.84       25.65      3.40 o 
  10   4   6        0.02       -1.23      3.06 o 
  11   4   6       34.09       28.79      3.60 o 
 -14   5   6        0.24        1.97      3.40 o 
 -13   5   6        0.36        2.96      2.80 o 
 -12   5   6        0.47        2.91      2.76 o 
 -11   5   6        0.25        2.55      2.49 o 
 -10   5   6        1.46        2.15      2.38 o 
  -9   5   6        4.47        6.41      2.42 o 
  -8   5   6        7.84        9.85      2.29 o 
  -7   5   6        0.10        1.79      2.11 o 
  -6   5   6       45.75       43.39      2.34 o 
  -5   5   6        1.27        3.04      2.40 o 
  -4   5   6       29.46       23.42      2.58 o 
  -3   5   6       70.05       72.61      3.17 o 
  -2   5   6       11.16       12.01      2.66 o 
  -1   5   6        0.08       -1.42      2.39 o 
   0   5   6      121.16      116.97      2.93 o 
   1   5   6       97.62       92.63      3.68 o 
   2   5   6        0.02        2.23      3.06 o 
   3   5   6       19.92       17.05      3.02 o 
   4   5   6        1.62        3.29      2.44 o 
   5   5   6        3.58        8.95      3.19 o 
   6   5   6        1.03        2.64      2.75 o 
   7   5   6        0.04        2.15      2.95 o 
   8   5   6       10.59        7.49      3.23 o 
  -9   6   6        3.33        3.93      2.92 o 
  -8   6   6       23.21       23.86      2.82 o 
  -7   6   6        0.60        1.96      2.41 o 
  -6   6   6       28.69       30.53      3.10 o 
  -5   6   6       15.08       15.97      3.00 o 
  -4   6   6       32.80       32.65      2.77 o 
  -3   6   6        2.72        4.79      2.81 o 
  -2   6   6        4.54       10.78      2.81 o 
  -1   6   6        0.67        1.96      3.06 o 
   0   6   6        2.16        1.44      3.05 o 
   1   6   6       11.21        9.54      3.09 o 
   2   6   6        8.97        7.93      2.68 o 
   3   6   6        0.76        2.23      2.85 o 
 -22   1   7        1.12        2.68      3.16 o 
 -21   1   7        7.05        6.72      3.25 o 
 -20   1   7        7.37       12.15      2.70 o 
 -19   1   7        0.03        0.91      2.78 o 
 -18   1   7       13.14       15.23      2.69 o 
 -17   1   7       78.64       72.72      2.64 o 
 -16   1   7       52.96       52.18      2.57 o 
 -15   1   7       28.56       30.37      3.08 o 
 -14   1   7       56.01       58.99      2.61 o 
 -13   1   7        1.22        4.83      2.37 o 
 -12   1   7     1122.24     1071.35      7.91 o 
 -11   1   7      357.94      352.23      4.09 o 
 -10   1   7        1.41        2.04      2.50 o 
  -9   1   7     1082.62     1081.17     17.23 o 
  -8   1   7      670.73      664.27      5.47 o 
  -7   1   7     2311.69     2325.88     18.57 o 
  -6   1   7        7.26        6.01      3.00 o 
  -5   1   7      584.95      490.15      9.00 o 
  -4   1   7     2517.40     2482.50     27.35 o 
  -3   1   7       59.44       51.18      3.05 o 
  -2   1   7      771.06      758.76     12.65 o 
  -1   1   7      127.04      133.36      3.00 o 
   0   1   7      721.17      694.48      9.08 o 
   1   1   7     1251.70     1259.03     20.21 o 
   2   1   7      622.84      637.36      6.47 o 
   3   1   7       51.65       54.86      2.49 o 
   4   1   7      139.67      132.67      3.09 o 
   5   1   7        5.58        8.04      2.17 o 
   6   1   7        3.14        3.05      2.41 o 
   7   1   7       33.61       28.95      2.43 o 
   8   1   7       11.46       13.86      2.76 o 
   9   1   7      172.82      173.07      3.02 o 
  10   1   7        8.32        7.86      2.70 o 
  11   1   7       25.71       24.01      2.76 o 
  12   1   7        4.49        7.86      2.63 o 
  13   1   7        3.63        3.75      2.94 o 
  14   1   7        4.13        5.61      3.08 o 
  15   1   7        4.15        5.15      3.32 o 
 -21   2   7       12.68       11.94      3.13 o 
 -20   2   7        9.10       10.14      2.75 o 
 -19   2   7        7.99        9.99      2.89 o 
 -18   2   7       30.26       24.03      2.72 o 
 -17   2   7        1.31        3.85      2.86 o 
 -16   2   7      266.13      267.13      5.67 o 
 -15   2   7       76.96       71.27      2.53 o 
 -14   2   7      197.57      192.30      3.08 o 
 -13   2   7      517.08      506.63      5.94 o 
 -12   2   7      342.76      358.78      6.27 o 
 -11   2   7      112.58      114.23      2.65 o 
 -10   2   7       23.90       26.24      2.69 o 
  -9   2   7       79.69       89.21      2.90 o 
  -8   2   7       34.45       43.29      2.78 o 
  -7   2   7        8.63        7.35      2.64 o 
  -6   2   7       36.44       34.87      2.67 o 
  -5   2   7     1195.66     1166.05      7.04 o 
  -4   2   7     1438.08     1415.27     13.75 o 
  -3   2   7      825.38      782.66      4.28 o 
  -2   2   7      138.10      114.72      2.90 o 
  -1   2   7     1192.18     1228.00     10.53 o 
   0   2   7      649.13      677.68      8.11 o 
   1   2   7      584.32      518.68      7.74 o 
   2   2   7       74.56       69.44      2.70 o 
   3   2   7       24.73       25.68      2.67 o 
   4   2   7       78.20       83.21      2.95 o 
   5   2   7        5.59        7.72      2.53 o 
   6   2   7       11.48        9.47      2.83 o 
   7   2   7      354.76      363.45      5.16 o 
   8   2   7       22.15       20.67      3.26 o 
   9   2   7       97.93       78.40      7.13 o 
  10   2   7        1.03        0.45      2.61 o 
  11   2   7        3.11        7.14      3.16 o 
  12   2   7        1.58        0.47      3.70 o 
  13   2   7       15.48       22.02      3.24 o 
  14   2   7        0.26        4.35      3.28 o 
 -20   3   7        0.99        3.27      3.08 o 
 -19   3   7        1.49        1.64      3.22 o 
 -18   3   7        6.15        8.85      2.79 o 
 -17   3   7       43.25       46.01      2.88 o 
 -16   3   7        5.07        8.37      2.32 o 
 -15   3   7       30.27       27.06      2.62 o 
 -14   3   7       94.26       95.56      2.51 o 
 -13   3   7      116.70      105.26      2.61 o 
 -12   3   7       75.26       80.42      2.44 o 
 -11   3   7        1.22        4.00      1.91 o 
 -10   3   7       36.53       37.68      2.36 o 
  -9   3   7       95.72       96.88      2.33 o 
  -8   3   7        4.32        5.11      2.18 o 
  -7   3   7      122.57      113.23      2.49 o 
  -6   3   7       46.54       41.16      2.17 o 
  -5   3   7      216.44      187.41      3.25 o 
  -4   3   7       47.85       49.31      2.40 o 
  -3   3   7      128.29      135.43      2.49 o 
  -2   3   7       19.11       18.43      2.23 o 
  -1   3   7      484.06      491.48      7.64 o 
   0   3   7       54.25       46.56      2.60 o 
   1   3   7      193.40      184.36      4.95 o 
   2   3   7       49.23       48.98      2.73 o 
   3   3   7      185.47      196.90      3.12 o 
   4   3   7      126.76      129.12      5.27 o 
   5   3   7        2.99        4.87      2.61 o 
   6   3   7      473.72      483.64     20.94 o 
   7   3   7      852.39      829.54      5.00 o 
   8   3   7        5.12        5.52      3.07 o 
   9   3   7        0.01        3.84      3.41 o 
  10   3   7       16.03       22.75      4.23 o 
  11   3   7        5.84        8.29      3.29 o 
  12   3   7        3.21        4.74      3.15 o 
  13   3   7        4.44        2.73      3.68 o 
 -18   4   7       20.17       18.50      3.15 o 
 -17   4   7        1.24       -1.20      3.24 o 
 -16   4   7       83.08       73.96      3.14 o 
 -15   4   7        7.86        5.59      2.49 o 
 -14   4   7        1.00        6.69      2.84 o 
 -13   4   7        1.59        0.41      2.37 o 
 -12   4   7        7.96        9.26      2.45 o 
 -11   4   7      106.95      108.47      2.61 o 
 -10   4   7       32.94       37.37      2.51 o 
  -9   4   7       20.12       17.12      2.37 o 
  -8   4   7        1.93       -0.04      2.30 o 
  -7   4   7      104.14      112.29      2.45 o 
  -6   4   7       40.50       38.33      2.18 o 
  -5   4   7      425.23      412.10      4.91 o 
  -4   4   7      171.99      178.14      2.87 o 
  -3   4   7        0.21        2.31      2.26 o 
  -2   4   7        9.02        9.47      2.32 o 
  -1   4   7        0.08        2.30      2.14 o 
   0   4   7       27.49       28.72      2.16 o 
   1   4   7      103.28      103.76      2.73 o 
   2   4   7       13.34       11.63      2.65 o 
   3   4   7       20.07       23.88      2.47 o 
   4   4   7      156.93      162.04      3.17 o 
   5   4   7       34.42       35.91      2.97 o 
   6   4   7       78.29       83.99      3.58 o 
   7   4   7       34.43       32.05      2.95 o 
   8   4   7       26.60       23.39      3.34 o 
   9   4   7       20.19       23.19      3.52 o 
  10   4   7        1.58        3.99      3.12 o 
  11   4   7        0.17        0.82      3.24 o 
 -14   5   7        5.82        6.00      3.16 o 
 -13   5   7        0.16        0.04      2.79 o 
 -12   5   7        7.91        8.73      2.74 o 
 -11   5   7        1.24        4.97      2.49 o 
 -10   5   7        8.92        7.37      2.61 o 
  -9   5   7        0.61        3.19      2.50 o 
  -8   5   7       17.55       18.47      2.41 o 
  -7   5   7        0.04       -0.24      2.22 o 
  -6   5   7       58.47       58.55      2.33 o 
  -5   5   7      167.52      166.63      3.52 o 
  -4   5   7        3.71        6.28      2.54 o 
  -3   5   7      156.04      162.77      3.01 o 
  -2   5   7      206.38      202.96      5.52 o 
  -1   5   7       50.08       48.41      2.62 o 
   0   5   7       20.90       25.24      2.74 o 
   1   5   7       33.28       38.28      2.85 o 
   2   5   7       21.77       21.43      2.29 o 
   3   5   7        0.15        1.60      2.71 o 
   4   5   7        0.23        3.87      2.61 o 
   5   5   7        0.22        0.17      3.07 o 
   6   5   7        0.00        0.90      3.18 o 
   7   5   7        0.01        0.72      3.08 o 
   8   5   7        0.00        0.13      3.64 o 
  -9   6   7        1.91        1.78      3.34 o 
  -8   6   7        0.88        0.52      3.34 o 
  -7   6   7        0.51        3.63      3.02 o 
  -6   6   7        0.26        3.12      2.62 o 
  -5   6   7        6.88        4.08      2.98 o 
  -4   6   7        0.78        0.32      2.49 o 
  -3   6   7        9.48        7.68      2.89 o 
  -2   6   7        0.09       -0.27      2.83 o 
  -1   6   7        0.87        1.78      2.50 o 
   0   6   7        0.91        2.03      2.83 o 
   1   6   7        0.93        0.53      3.15 o 
   2   6   7        0.13        1.53      2.86 o 
 -22   0   8        7.97       10.12      4.12 o 
 -21   0   8       10.70       11.72      3.93 o 
 -20   0   8        0.13        5.19      5.33 o 
 -19   0   8      253.98      259.13      8.51 o 
 -18   0   8       65.28       63.48      5.24 o 
 -17   0   8      431.94      429.92     12.62 o 
 -16   0   8        0.56        3.86      3.33 o 
 -15   0   8      752.39      799.24     22.02 o 
 -14   0   8      540.62      554.77     10.93 o 
 -13   0   8      810.96      854.77     14.60 o 
 -12   0   8      220.26      229.36      4.21 o 
 -11   0   8      915.30      960.31     21.22 o 
 -10   0   8       42.35       32.69      3.95 o 
  -9   0   8       82.39       94.51      4.48 o 
  -8   0   8     3233.04     3128.95     30.78 o 
  -7   0   8     2781.83     2761.27     30.82 o 
  -6   0   8    20648.71    19367.92    495.26 o 
  -5   0   8      230.88      213.46      6.58 o 
  -4   0   8     5038.16     4955.35     43.08 o 
  -3   0   8     1610.66     1467.33     42.14 o 
  -2   0   8     3745.48     3632.29     80.94 o 
  -1   0   8      366.15      349.23      5.29 o 
   0   0   8     5627.10     5565.31     68.89 o 
   1   0   8     1122.41     1057.08     17.58 o 
   2   0   8     1034.14     1064.06     14.36 o 
   3   0   8     1865.21     2113.30      9.59 o 
   4   0   8       75.51       66.43      3.63 o 
   5   0   8      137.04      139.74      4.44 o 
   6   0   8        9.69        7.35      3.48 o 
   7   0   8       40.65       34.69      3.70 o 
   8   0   8        4.95       10.99      3.49 o 
   9   0   8      603.50      586.85     12.69 o 
  10   0   8       21.10        7.80      3.82 o 
  11   0   8       32.30       34.54      3.90 o 
  12   0   8        1.03        5.91      4.08 o 
  13   0   8       11.47       14.99      4.23 o 
  14   0   8        0.19        1.36      4.05 o 
 -22   1   8        3.98        3.98      2.72 o 
 -21   1   8        0.90        1.52      2.92 o 
 -20   1   8       20.06       16.92      2.93 o 
 -19   1   8       21.62       24.52      2.80 o 
 -18   1   8       16.03       14.95      2.91 o 
 -17   1   8       49.89       53.15      3.59 o 
 -16   1   8       26.44       29.35      2.84 o 
 -15   1   8       27.17       30.91      2.57 o 
 -14   1   8        4.58        3.40      2.24 o 
 -13   1   8      105.34      104.75      2.59 o 
 -12   1   8      696.59      720.85      5.63 o 
 -11   1   8      113.62      131.93      3.29 o 
 -10   1   8      153.81      148.34      5.71 o 
  -9   1   8      212.44      207.67      3.70 o 
  -8   1   8      153.27      156.09      4.58 o 
  -7   1   8     1117.69     1052.50     13.58 o 
  -6   1   8      513.02      466.66      6.37 o 
  -5   1   8       95.24      100.16      3.63 o 
  -4   1   8       63.68       56.28      3.12 o 
  -3   1   8      129.33      110.80      2.85 o 
  -2   1   8       83.70       92.04      2.98 o 
  -1   1   8      361.84      349.09      6.18 o 
   0   1   8      767.97      702.22      6.31 o 
   1   1   8       15.92       14.48      2.67 o 
   2   1   8       60.09       63.09      2.87 o 
   3   1   8     1435.46     1503.42     19.08 o 
   4   1   8       36.01       35.73      2.69 o 
   5   1   8       62.70       56.59      2.56 o 
   6   1   8       24.96       24.37      2.50 o 
   7   1   8        3.12        5.68      2.32 o 
   8   1   8      224.62      218.09      3.65 o 
   9   1   8        6.37        6.81      2.68 o 
  10   1   8       70.89       61.61      2.98 o 
  11   1   8        2.25        5.44      2.88 o 
  12   1   8       14.38       16.13      2.88 o 
  13   1   8        0.53        2.41      2.97 o 
  14   1   8        9.78        9.88      3.24 o 
 -21   2   8        0.98        2.18      3.05 o 
 -20   2   8       36.55       40.14      3.28 o 
 -19   2   8       46.43       46.23      2.72 o 
 -18   2   8      101.39      107.12      3.85 o 
 -17   2   8       22.18       25.94      2.70 o 
 -16   2   8        1.58        5.06      2.57 o 
 -15   2   8        0.68       -1.76      2.53 o 
 -14   2   8      135.01      133.85      3.34 o 
 -13   2   8       19.14       15.81      2.84 o 
 -12   2   8      139.10      143.86      3.66 o 
 -11   2   8      200.83      187.96      3.05 o 
 -10   2   8      182.08      189.05      3.00 o 
  -9   2   8      931.73      931.51      9.42 o 
  -8   2   8      385.64      399.16      3.92 o 
  -7   2   8      115.07      113.99      2.44 o 
  -6   2   8      138.19      171.05      6.65 o 
  -5   2   8       47.31       54.63      2.29 o 
  -4   2   8       90.34       98.07      2.65 o 
  -3   2   8     1803.51     1806.53     13.62 o 
  -2   2   8      451.78      467.48      3.73 o 
  -1   2   8      631.55      698.05      8.06 o 
   0   2   8      449.95      473.50      5.24 o 
   1   2   8      202.68      241.67      3.41 o 
   2   2   8        1.83       -0.06      2.62 o 
   3   2   8       48.80       43.78      2.80 o 
   4   2   8      291.87      304.26      3.83 o 
   5   2   8       25.22       24.00      2.56 o 
   6   2   8      257.98      263.75      4.02 o 
   7   2   8      265.17      287.36      7.49 o 
   8   2   8       89.47       93.51      3.60 o 
   9   2   8        0.78        1.96      3.93 o 
  10   2   8        2.94        6.70      3.15 o 
  11   2   8        7.25        8.11      3.24 o 
  12   2   8        2.04        1.02      2.86 o 
  13   2   8        6.33        7.12      3.58 o 
 -20   3   8        5.58        5.49      2.89 o 
 -19   3   8        1.29        1.93      3.15 o 
 -18   3   8       15.48       14.67      3.02 o 
 -17   3   8        0.52        2.44      2.55 o 
 -16   3   8      103.10      113.81      2.86 o 
 -15   3   8       24.06       25.10      2.85 o 
 -14   3   8        0.10        2.05      2.62 o 
 -13   3   8      158.57      164.98      3.38 o 
 -12   3   8       18.60       22.33      2.60 o 
 -11   3   8        0.11        0.57      2.52 o 
 -10   3   8       17.44       16.02      2.21 o 
  -9   3   8      219.29      217.52      3.00 o 
  -8   3   8      236.13      230.74      4.62 o 
  -7   3   8      455.61      456.14      7.16 o 
  -6   3   8       70.63       68.53      2.40 o 
  -5   3   8      143.54      130.78      2.64 o 
  -4   3   8      187.36      196.83      2.75 o 
  -3   3   8      124.67      116.80      2.53 o 
  -2   3   8       52.82       49.71      2.29 o 
  -1   3   8       12.41       14.63      2.24 o 
   0   3   8      133.16      131.04      3.03 o 
   1   3   8       34.65       34.81      2.66 o 
   2   3   8       93.35       92.05      2.62 o 
   3   3   8        0.14        0.35      2.57 o 
   4   3   8       58.10       57.66      3.05 o 
   5   3   8      179.64      172.36      3.93 o 
   6   3   8       38.25       42.84      4.38 o 
   7   3   8       33.81       32.57      2.81 o 
   8   3   8       55.47       55.71      3.36 o 
   9   3   8       28.81       20.80      3.19 o 
  10   3   8        0.12        4.33      3.65 o 
  11   3   8        0.05        2.15      3.43 o 
  12   3   8       11.94       12.24      3.54 o 
 -18   4   8       11.33       14.02      3.32 o 
 -17   4   8       48.11       51.92      3.62 o 
 -16   4   8        5.28        4.45      2.87 o 
 -15   4   8        6.72        8.42      2.91 o 
 -14   4   8       20.60       22.64      3.11 o 
 -13   4   8        5.56        7.80      2.98 o 
 -12   4   8        6.96        9.18      2.19 o 
 -11   4   8       11.15        9.77      2.27 o 
 -10   4   8       55.44       49.58      2.26 o 
  -9   4   8      100.63      101.77      2.80 o 
  -8   4   8       52.59       47.43      2.37 o 
  -7   4   8       89.38       85.29      2.52 o 
  -6   4   8       27.07       23.78      2.14 o 
  -5   4   8        0.81        0.26      2.49 o 
  -4   4   8        0.70        3.09      2.31 o 
  -3   4   8       74.31       77.57      2.43 o 
  -2   4   8       12.46       14.33      2.34 o 
  -1   4   8       67.97       73.65      2.70 o 
   0   4   8       99.08      105.98      2.67 o 
   1   4   8      114.21      121.04      3.44 o 
   2   4   8       16.41       18.62      2.65 o 
   3   4   8       17.81       16.80      2.81 o 
   4   4   8        0.63        2.59      2.79 o 
   5   4   8        0.23       -0.05      3.40 o 
   6   4   8        0.92       -0.26      3.50 o 
   7   4   8        0.04        0.98      3.13 o 
   8   4   8       12.88       10.67      3.75 o 
   9   4   8        1.24        2.45      3.41 o 
  10   4   8       35.11       27.71      7.43 o 
 -15   5   8        9.49        7.67      2.81 o 
 -14   5   8        0.00        2.42      3.10 o 
 -13   5   8        8.63        7.24      3.03 o 
 -12   5   8       25.58       23.79      3.17 o 
 -11   5   8       32.33       33.26      2.78 o 
 -10   5   8        0.77        1.78      2.77 o 
  -9   5   8       25.00       29.16      2.74 o 
  -8   5   8       37.22       36.85      2.92 o 
  -7   5   8        3.62        6.06      2.63 o 
  -6   5   8        4.98        8.75      2.49 o 
  -5   5   8       35.78       34.58      2.39 o 
  -4   5   8        1.76        4.24      2.24 o 
  -3   5   8       20.98       19.21      2.70 o 
  -2   5   8       37.04       35.46      2.53 o 
  -1   5   8       39.77       41.43      2.57 o 
   0   5   8        9.79        9.05      2.25 o 
   1   5   8        0.14       -0.07      2.60 o 
   2   5   8        0.00        1.61      2.81 o 
   3   5   8        0.67        2.33      2.73 o 
   4   5   8        4.37        6.06      3.08 o 
   5   5   8        3.13        2.71      2.95 o 
   6   5   8       15.06       13.47      3.51 o 
   7   5   8        0.01        1.75      3.04 o 
  -9   6   8        0.86        3.67      3.05 o 
  -8   6   8        0.47        2.00      2.90 o 
  -7   6   8        0.02        2.29      3.04 o 
  -6   6   8       14.73       14.56      3.08 o 
  -5   6   8       13.68       15.08      2.88 o 
  -4   6   8        9.73        9.41      3.02 o 
  -3   6   8        4.61        4.99      2.58 o 
  -2   6   8        3.08        3.18      3.06 o 
  -1   6   8        2.53        6.55      3.07 o 
   0   6   8        0.15        4.35      2.95 o 
   1   6   8        0.02        2.25      3.18 o 
 -22   1   9        9.39       13.12      3.24 o 
 -21   1   9        0.00        2.07      2.96 o 
 -20   1   9       24.44       25.79      3.09 o 
 -19   1   9        4.07        4.51      2.51 o 
 -18   1   9      118.46      106.76      4.51 o 
 -17   1   9       69.15       61.87      2.68 o 
 -16   1   9      112.21      111.24      2.80 o 
 -15   1   9      163.95      164.46      4.75 o 
 -14   1   9        1.92        6.07      2.27 o 
 -13   1   9      430.04      417.20      3.66 o 
 -12   1   9       68.45       66.31      3.13 o 
 -11   1   9      151.98      160.47      3.05 o 
 -10   1   9       12.56       10.35      2.81 o 
  -9   1   9      310.58      324.90      7.24 o 
  -8   1   9      415.46      392.96     11.34 o 
  -7   1   9      539.87      521.03      8.38 o 
  -6   1   9     1157.63     1176.16     11.77 o 
  -5   1   9     2739.24     2551.96     28.19 o 
  -4   1   9      746.87      752.41      7.98 o 
  -3   1   9       12.91        9.67      2.60 o 
  -2   1   9      244.66      239.40      3.83 o 
  -1   1   9       43.99       53.24      2.62 o 
   0   1   9       14.69       18.03      2.31 o 
   1   1   9      562.14      559.01      7.52 o 
   2   1   9      572.45      624.77      7.21 o 
   3   1   9      342.77      334.35      4.17 o 
   4   1   9      238.91      207.54      2.93 o 
   5   1   9       23.43       26.29      2.64 o 
   6   1   9      467.99      469.30      5.72 o 
   7   1   9        6.53        3.55      2.69 o 
   8   1   9       17.48       21.50      2.85 o 
   9   1   9      309.43      283.29      8.24 o 
  10   1   9        4.65        4.65      2.83 o 
  11   1   9        9.81       10.42      3.16 o 
  12   1   9        3.18        5.25      3.35 o 
  13   1   9        6.79        9.43      3.52 o 
 -22   2   9        0.61        1.72      2.90 o 
 -21   2   9        0.57        0.97      2.60 o 
 -20   2   9        7.78        7.94      3.12 o 
 -19   2   9        0.58        0.43      2.65 o 
 -18   2   9       55.81       56.93      2.78 o 
 -17   2   9       26.66       30.49      2.66 o 
 -16   2   9       25.31       27.77      2.71 o 
 -15   2   9       20.18       14.11      2.26 o 
 -14   2   9        3.32        6.08      2.38 o 
 -13   2   9       30.29       34.25      2.83 o 
 -12   2   9        1.68        3.20      2.28 o 
 -11   2   9      117.52      123.95      2.82 o 
 -10   2   9      381.97      408.22      3.66 o 
  -9   2   9       15.93       21.23      2.94 o 
  -8   2   9       32.24       34.76      2.77 o 
  -7   2   9       22.07       20.66      2.50 o 
  -6   2   9      535.67      544.17      6.80 o 
  -5   2   9     3678.32     3723.34     41.59 o 
  -4   2   9        5.54       14.44      2.38 o 
  -3   2   9      141.91      141.23      2.67 o 
  -2   2   9      210.07      235.25      3.26 o 
  -1   2   9      335.42      314.68      3.50 o 
   0   2   9      466.90      482.37      3.94 o 
   1   2   9      479.31      464.61      6.82 o 
   2   2   9        1.14        2.47      2.35 o 
   3   2   9      327.54      327.57      5.69 o 
   4   2   9      387.73      413.00      4.57 o 
   5   2   9       62.64       64.86      3.02 o 
   6   2   9        2.71        4.22      2.64 o 
   7   2   9       79.72       75.24      3.10 o 
   8   2   9       84.91       93.21      3.49 o 
   9   2   9       25.00       27.70      4.01 o 
  10   2   9       11.31       15.88      3.26 o 
  11   2   9        1.22        2.36      3.68 o 
  12   2   9        2.29        3.43      3.54 o 
  13   2   9        3.70        4.83      4.14 o 
 -20   3   9       43.50       37.32      2.83 o 
 -19   3   9       52.09       45.74      3.20 o 
 -18   3   9      223.81      204.35      7.06 o 
 -17   3   9        0.02        1.24      2.61 o 
 -16   3   9      158.10      154.06      3.01 o 
 -15   3   9        7.82       12.40      2.52 o 
 -14   3   9        1.89        3.34      2.85 o 
 -13   3   9       90.72       83.78      3.42 o 
 -12   3   9      120.90      116.27      2.69 o 
 -11   3   9        0.02        0.21      2.40 o 
 -10   3   9      123.29      123.02      2.63 o 
  -9   3   9        1.91        1.63      2.17 o 
  -8   3   9       29.27       27.21      2.45 o 
  -7   3   9       96.39       97.87      2.37 o 
  -6   3   9      769.50      754.61      6.96 o 
  -5   3   9       33.93       30.84      2.27 o 
  -4   3   9      279.21      269.04      2.82 o 
  -3   3   9      298.10      303.97      4.75 o 
  -2   3   9      329.23      323.12      5.13 o 
  -1   3   9      244.04      232.84      4.06 o 
   0   3   9       40.18       39.85      2.68 o 
   1   3   9       82.88       86.12      2.80 o 
   2   3   9       58.10       56.29      2.69 o 
   3   3   9       27.95       27.88      2.49 o 
   4   3   9      149.55      146.67      5.27 o 
   5   3   9       43.31       48.28      3.40 o 
   6   3   9       71.50       72.85      4.00 o 
   7   3   9       16.65       21.34      3.48 o 
   8   3   9        0.31        1.79      2.79 o 
   9   3   9       16.41       19.96      3.72 o 
  10   3   9       32.05       37.58      3.86 o 
  11   3   9       21.59       26.40      3.27 o 
 -18   4   9        0.01        7.01      3.36 o 
 -17   4   9        0.77       -0.58      2.91 o 
 -16   4   9       10.76        9.83      2.86 o 
 -15   4   9        0.35       -0.70      2.65 o 
 -14   4   9       54.60       56.02      2.87 o 
 -13   4   9        2.17        3.68      2.32 o 
 -12   4   9        7.83       13.06      2.72 o 
 -11   4   9       70.00       71.23      2.76 o 
 -10   4   9       65.69       59.78      2.68 o 
  -9   4   9       21.55       20.46      2.61 o 
  -8   4   9       78.93       82.48      2.58 o 
  -7   4   9       15.30       20.81      2.25 o 
  -6   4   9      260.46      271.55      3.73 o 
  -5   4   9      252.21      251.55      4.24 o 
  -4   4   9       35.14       37.44      2.33 o 
  -3   4   9       84.86       91.85      2.75 o 
  -2   4   9       26.08       28.25      2.52 o 
  -1   4   9       13.08       12.38      2.51 o 
   0   4   9       17.51       17.21      2.43 o 
   1   4   9       24.20       28.28      2.64 o 
   2   4   9        0.07        3.01      2.33 o 
   3   4   9       78.06       75.05      2.84 o 
   4   4   9      148.42      129.28      4.24 o 
   5   4   9       25.77       27.70      3.66 o 
   6   4   9       26.47       24.71      3.31 o 
   7   4   9        6.63       10.46      3.02 o 
   8   4   9        1.69        4.41      3.80 o 
   9   4   9        0.01        0.12      3.87 o 
 -15   5   9       11.19       12.26      2.96 o 
 -14   5   9        4.16        5.21      3.11 o 
 -13   5   9        1.00        3.55      2.66 o 
 -12   5   9        1.21        5.29      3.14 o 
 -11   5   9        6.71       11.12      2.56 o 
 -10   5   9       14.66       16.29      2.67 o 
  -9   5   9       40.12       42.25      2.88 o 
  -8   5   9       44.18       42.60      2.66 o 
  -7   5   9       88.94       91.52      2.90 o 
  -6   5   9        0.68        2.04      2.52 o 
  -5   5   9        5.50        9.21      2.47 o 
  -4   5   9        0.94        4.63      2.51 o 
  -3   5   9       41.71       46.36      2.48 o 
  -2   5   9       36.54       30.87      2.59 o 
  -1   5   9        2.08        5.50      2.51 o 
   0   5   9        0.04        4.27      2.78 o 
   1   5   9       20.25       19.56      2.60 o 
   2   5   9       51.63       48.84      3.31 o 
   3   5   9        0.75        2.24      3.02 o 
   4   5   9        3.83        7.68      3.12 o 
   5   5   9        0.47       -0.16      3.55 o 
   6   5   9        8.05        5.51      3.56 o 
  -8   6   9        0.88        3.89      3.12 o 
  -7   6   9        8.71       10.78      2.87 o 
  -6   6   9       12.96       12.19      2.90 o 
  -5   6   9        4.39        3.43      2.58 o 
  -4   6   9       14.20       13.73      3.10 o 
  -3   6   9        0.92        2.65      2.87 o 
  -2   6   9        6.40        7.94      2.81 o 
  -1   6   9        0.98       -0.63      2.69 o 
   0   6   9        1.14        3.47      2.73 o 
 -23   0  10        1.57        8.39      4.76 o 
 -22   0  10        0.03        5.57      4.67 o 
 -21   0  10       22.19       28.66      3.88 o 
 -20   0  10      130.59      124.59      9.48 o 
 -19   0  10      432.51      424.79     16.57 o 
 -18   0  10      185.54      193.71      4.20 o 
 -17   0  10       38.56       40.90      3.13 o 
 -16   0  10      215.72      225.01     11.42 o 
 -15   0  10      138.50      151.00      4.27 o 
 -14   0  10      521.88      568.30      7.59 o 
 -13   0  10      416.81      441.34      5.00 o 
 -12   0  10        5.72        6.04      3.79 o 
 -11   0  10        5.30       12.81      3.95 o 
 -10   0  10      535.61      521.95      6.89 o 
  -9   0  10      465.73      425.36      6.77 o 
  -8   0  10       77.66       91.39      4.70 o 
  -7   0  10     1373.83     1324.92     25.41 o 
  -6   0  10       40.87       37.66      3.89 o 
  -5   0  10      130.46       98.50      7.75 o 
  -4   0  10      932.55      992.32     27.67 o 
  -3   0  10      214.22      173.80      4.87 o 
  -2   0  10      369.53      362.00      6.23 o 
  -1   0  10       59.25       44.14      3.54 o 
   0   0  10      652.58      704.36     10.66 o 
   1   0  10     3157.39     3102.30     46.98 o 
   2   0  10       95.37       96.42      3.69 o 
   3   0  10      394.37      376.96      6.77 o 
   4   0  10       15.55       14.82      3.63 o 
   5   0  10      163.06      171.14      4.36 o 
   6   0  10       51.66       55.31      3.56 o 
   7   0  10      228.86      227.88      4.19 o 
   8   0  10     1284.99     1208.59     25.28 o 
   9   0  10        7.46        8.79      3.71 o 
  10   0  10       13.22       18.48      4.04 o 
  11   0  10        0.46        5.33      3.95 o 
  12   0  10        1.31        1.14      4.52 o 
  13   0  10       11.48       10.96      4.57 o 
 -23   1  10        0.33       -0.02      3.44 o 
 -22   1  10        0.51        0.86      2.81 o 
 -21   1  10        5.09        6.31      2.56 o 
 -20   1  10        1.31        4.69      2.77 o 
 -19   1  10       27.58       28.44      2.94 o 
 -18   1  10      455.09      460.85      9.28 o 
 -17   1  10      114.68      111.27      2.93 o 
 -16   1  10       87.44       89.15      2.61 o 
 -15   1  10       85.98       82.72      2.63 o 
 -14   1  10        3.37        5.86      2.66 o 
 -13   1  10      172.78      161.00      3.36 o 
 -12   1  10       89.67       94.41      2.94 o 
 -11   1  10        0.00        3.06      2.34 o 
 -10   1  10      326.91      326.05      6.64 o 
  -9   1  10       15.51       18.33      2.81 o 
  -8   1  10        0.54       -1.81      2.82 o 
  -7   1  10      108.85      114.18      3.35 o 
  -6   1  10      487.80      450.78      4.27 o 
  -5   1  10      342.15      366.81      4.11 o 
  -4   1  10     2381.63     2447.09     21.51 o 
  -3   1  10      646.67      641.94      5.08 o 
  -2   1  10      141.07      144.87      2.92 o 
  -1   1  10      401.65      379.94      5.14 o 
   0   1  10      653.27      672.52      8.20 o 
   1   1  10      260.92      238.69      3.69 o 
   2   1  10      146.94      175.09      4.69 o 
   3   1  10      230.62      220.94      3.36 o 
   4   1  10       12.79       12.20      2.67 o 
   5   1  10        0.00        0.95      2.73 o 
   6   1  10       28.26       25.57      2.65 o 
   7   1  10      360.79      373.53      6.55 o 
   8   1  10       12.92       13.86      3.26 o 
   9   1  10      118.33      106.97      4.59 o 
  10   1  10       16.09       14.02      3.00 o 
  11   1  10        9.32       11.04      3.17 o 
  12   1  10        0.58        4.35      3.40 o 
  13   1  10        0.18        1.29      3.53 o 
 -22   2  10        0.49        0.66      3.45 o 
 -21   2  10       51.46       47.47      3.62 o 
 -20   2  10       36.92       34.30      2.69 o 
 -19   2  10       14.10       17.07      2.63 o 
 -18   2  10        0.23        1.34      2.52 o 
 -17   2  10       29.01       29.49      2.62 o 
 -16   2  10       47.69       53.09      2.73 o 
 -15   2  10       45.15       46.26      3.12 o 
 -14   2  10      111.50      105.74      2.71 o 
 -13   2  10      254.15      253.24      2.94 o 
 -12   2  10        2.43        3.43      2.59 o 
 -11   2  10      226.41      219.44      3.73 o 
 -10   2  10       42.77       43.94      2.81 o 
  -9   2  10      474.38      472.25      4.56 o 
  -8   2  10       25.78       20.20      2.28 o 
  -7   2  10     1395.01     1266.58     13.31 o 
  -6   2  10     3039.22     2974.76     38.76 o 
  -5   2  10     1538.29     1485.46     10.44 o 
  -4   2  10       75.99       85.77      2.78 o 
  -3   2  10       29.40       29.34      2.26 o 
  -2   2  10      213.70      246.09      4.57 o 
  -1   2  10       41.39       35.07      2.30 o 
   0   2  10        3.35        5.55      2.22 o 
   1   2  10       38.42       34.93      2.50 o 
   2   2  10      176.65      186.17      5.35 o 
   3   2  10       28.08       24.81      2.74 o 
   4   2  10      335.32      331.32      7.45 o 
   5   2  10      406.22      388.59      7.49 o 
   6   2  10        5.73        6.01      2.59 o 
   7   2  10       10.41       11.93      3.09 o 
   8   2  10        6.71        7.80      3.31 o 
   9   2  10       10.41        9.41      3.91 o 
  10   2  10        0.54       -0.21      3.72 o 
  11   2  10        4.75        3.68      3.42 o 
  12   2  10       47.68       60.33      4.25 o 
 -20   3  10        1.21        0.28      2.58 o 
 -19   3  10        0.00        0.17      2.72 o 
 -18   3  10       12.68       15.54      2.61 o 
 -17   3  10        8.44        9.70      2.34 o 
 -16   3  10      164.95      152.52      5.24 o 
 -15   3  10       22.48       20.44      2.58 o 
 -14   3  10       43.73       50.68      2.57 o 
 -13   3  10      125.59      114.93      3.02 o 
 -12   3  10       40.16       45.51      2.48 o 
 -11   3  10        6.65        8.82      2.69 o 
 -10   3  10       71.76       68.63      2.77 o 
  -9   3  10       27.19       30.51      2.27 o 
  -8   3  10       54.23       54.46      2.15 o 
  -7   3  10       75.23       69.33      2.23 o 
  -6   3  10      358.33      333.84      4.46 o 
  -5   3  10      216.08      219.48      2.85 o 
  -4   3  10       84.68       79.11      2.48 o 
  -3   3  10        6.78        6.74      2.35 o 
  -2   3  10       56.53       63.98      2.57 o 
  -1   3  10      104.45      101.65      2.44 o 
   0   3  10        3.65        4.76      2.51 o 
   1   3  10        7.96        9.14      2.41 o 
   2   3  10        1.82        6.77      2.90 o 
   3   3  10       71.43       68.49      3.07 o 
   4   3  10      183.51      176.60      3.31 o 
   5   3  10       27.10       33.21      3.38 o 
   6   3  10      324.75      314.95      5.29 o 
   7   3  10       33.46       31.65      2.92 o 
   8   3  10        6.83       12.80      3.61 o 
   9   3  10       16.88       20.83      3.41 o 
  10   3  10        2.52        4.82      3.73 o 
  11   3  10        1.06        7.67      3.58 o 
 -18   4  10        1.52        1.63      2.98 o 
 -17   4  10       15.39       12.97      2.93 o 
 -16   4  10       37.04       41.72      3.70 o 
 -15   4  10       23.77       17.74      2.39 o 
 -14   4  10        2.75        7.08      2.53 o 
 -13   4  10        8.63        7.66      2.64 o 
 -12   4  10       12.57       10.70      2.37 o 
 -11   4  10        3.96        8.19      2.45 o 
 -10   4  10      134.87      135.19      4.15 o 
  -9   4  10        2.16        1.70      2.51 o 
  -8   4  10      177.15      181.11      3.20 o 
  -7   4  10        4.82        3.99      2.00 o 
  -6   4  10      409.29      413.87      4.66 o 
  -5   4  10      419.14      403.96      7.49 o 
  -4   4  10       56.41       51.43      2.37 o 
  -3   4  10       15.94       12.57      2.35 o 
  -2   4  10      304.96      312.44      5.35 o 
  -1   4  10       81.92       78.29      2.35 o 
   0   4  10       33.66       35.47      2.30 o 
   1   4  10      197.38      188.22      3.67 o 
   2   4  10        0.11        2.91      2.54 o 
   3   4  10       47.15       49.44      2.75 o 
   4   4  10        2.67        0.38      2.46 o 
   5   4  10        8.03        6.93      3.60 o 
   6   4  10       71.96       70.86      4.14 o 
   7   4  10        4.16        3.85      3.40 o 
   8   4  10        0.02        0.49      3.88 o 
 -15   5  10        1.65        3.53      3.49 o 
 -14   5  10        3.63        3.39      3.30 o 
 -13   5  10        0.55        1.44      2.51 o 
 -12   5  10       19.05       17.12      2.87 o 
 -11   5  10       52.27       48.95      3.18 o 
 -10   5  10        0.16        2.69      2.49 o 
  -9   5  10       14.18       16.02      2.77 o 
  -8   5  10        2.33        2.76      2.54 o 
  -7   5  10        0.00        3.41      2.41 o 
  -6   5  10        2.56        4.18      2.37 o 
  -5   5  10        0.88        2.83      2.32 o 
  -4   5  10       19.01       16.13      2.43 o 
  -3   5  10       27.22       29.10      2.57 o 
  -2   5  10        3.62        4.59      2.74 o 
  -1   5  10       10.55        9.38      2.47 o 
   0   5  10        7.15        7.62      2.84 o 
   1   5  10       22.27       26.73      3.11 o 
   2   5  10       20.37       23.48      2.69 o 
   3   5  10        5.77        8.10      3.17 o 
   4   5  10        4.58        7.45      3.10 o 
   5   5  10        0.14        0.74      3.04 o 
  -8   6  10        0.51        2.12      2.87 o 
  -7   6  10        0.07        1.62      2.88 o 
  -6   6  10       18.58       18.10      2.95 o 
  -5   6  10        0.53        2.90      3.14 o 
  -4   6  10        1.12        3.51      2.60 o 
  -3   6  10        1.47        3.02      2.72 o 
  -2   6  10        0.21        0.60      2.88 o 
 -23   1  11        0.20        0.62      3.09 o 
 -22   1  11        0.00        2.10      2.92 o 
 -21   1  11        0.39        3.19      2.80 o 
 -20   1  11        7.53       11.21      3.24 o 
 -19   1  11        8.44       10.25      2.67 o 
 -18   1  11       33.29       37.58      2.61 o 
 -17   1  11       76.66       71.82      2.76 o 
 -16   1  11       87.22       87.24      2.73 o 
 -15   1  11       61.42       60.41      3.46 o 
 -14   1  11       16.91       22.13      2.58 o 
 -13   1  11       17.44       17.03      2.68 o 
 -12   1  11      181.34      184.18      2.92 o 
 -11   1  11        4.77        4.79      2.41 o 
 -10   1  11        0.89        1.12      3.43 o 
  -9   1  11       13.99       19.19      3.06 o 
  -8   1  11        0.65        2.81      2.86 o 
  -7   1  11     5810.98     5811.59     51.66 o 
  -6   1  11     2738.27     2802.07     14.94 o 
  -5   1  11      174.44      174.33      4.02 o 
  -4   1  11      975.82      961.78     12.43 o 
  -3   1  11      623.98      621.49      6.39 o 
  -2   1  11        1.34        2.78      2.47 o 
  -1   1  11      700.85      696.10      7.26 o 
   0   1  11      248.57      255.86      4.90 o 
   1   1  11        2.50        4.47      2.38 o 
   2   1  11      135.73      126.02      3.08 o 
   3   1  11       13.83       12.89      2.62 o 
   4   1  11       58.69       55.94      2.82 o 
   5   1  11      618.84      633.70     13.75 o 
   6   1  11       39.02       44.34      2.91 o 
   7   1  11       81.14       84.04      3.08 o 
   8   1  11       64.87       70.07      2.91 o 
   9   1  11        4.13        6.52      3.03 o 
  10   1  11        0.10        2.00      3.23 o 
  11   1  11        0.50        2.09      3.40 o 
  12   1  11        7.65       12.16      3.14 o 
 -22   2  11        1.69        6.34      3.40 o 
 -21   2  11        1.12       -0.93      2.77 o 
 -20   2  11        3.70        5.39      2.84 o 
 -19   2  11       25.84       23.38      2.62 o 
 -18   2  11       53.63       55.25      2.61 o 
 -17   2  11      156.96      146.25      3.23 o 
 -16   2  11        1.00        2.92      2.74 o 
 -15   2  11        0.42        0.65      2.36 o 
 -14   2  11      367.08      371.67      5.94 o 
 -13   2  11       33.71       36.41      2.84 o 
 -12   2  11       51.41       54.79      2.30 o 
 -11   2  11       41.92       49.04      2.42 o 
 -10   2  11       54.37       58.25      2.33 o 
  -9   2  11       20.78       23.68      2.46 o 
  -8   2  11     1277.35     1229.75      8.86 o 
  -7   2  11       54.72       63.06      2.66 o 
  -6   2  11     1948.95     1955.19     16.16 o 
  -5   2  11        0.97        5.54      2.55 o 
  -4   2  11      153.16      159.43      2.88 o 
  -3   2  11        0.21        1.64      2.41 o 
  -2   2  11      272.38      259.95      3.03 o 
  -1   2  11       48.14       51.59      2.49 o 
   0   2  11       81.90       80.77      2.65 o 
   1   2  11        9.68        7.45      2.99 o 
   2   2  11       20.26       21.01      2.61 o 
   3   2  11       22.61       26.08      2.80 o 
   4   2  11      302.56      300.86      8.16 o 
   5   2  11      161.10      155.40      4.08 o 
   6   2  11      233.02      228.43      3.42 o 
   7   2  11       32.41       33.81      2.85 o 
   8   2  11        8.25        5.29      2.62 o 
   9   2  11        3.22        7.20      2.97 o 
  10   2  11        9.66       10.20      3.48 o 
  11   2  11        5.44        5.43      3.69 o 
 -21   3  11        8.29        9.28      3.03 o 
 -20   3  11       25.93       26.06      2.72 o 
 -19   3  11        6.21        5.65      2.60 o 
 -18   3  11       42.28       43.97      2.38 o 
 -17   3  11        8.36        8.10      2.54 o 
 -16   3  11        2.93        4.69      3.00 o 
 -15   3  11      205.74      199.01      2.93 o 
 -14   3  11        0.24       -0.22      2.88 o 
 -13   3  11      212.99      214.15      3.54 o 
 -12   3  11       40.85       37.42      2.66 o 
 -11   3  11       64.82       70.75      2.63 o 
 -10   3  11      430.29      412.14      4.74 o 
  -9   3  11       55.21       50.62      2.44 o 
  -8   3  11      259.60      251.62      4.24 o 
  -7   3  11        0.62        0.98      2.25 o 
  -6   3  11      292.21      287.34      3.06 o 
  -5   3  11      602.88      622.55      7.63 o 
  -4   3  11      105.59      105.78      2.45 o 
  -3   3  11      123.55      122.98      2.62 o 
  -2   3  11        6.40        7.76      2.38 o 
  -1   3  11      134.07      126.44      4.21 o 
   0   3  11        4.75        7.48      2.34 o 
   1   3  11       21.73       25.42      2.51 o 
   2   3  11       61.51       63.55      2.82 o 
   3   3  11       32.17       35.53      2.58 o 
   4   3  11      298.40      299.50     10.69 o 
   5   3  11       33.01       37.31      3.47 o 
   6   3  11       13.78       18.99      2.94 o 
   7   3  11        0.03        1.19      2.96 o 
   8   3  11       38.92       37.93      3.39 o 
   9   3  11       11.51       12.53      3.14 o 
  10   3  11        0.13       -1.14      4.77 o 
 -18   4  11       13.34       13.60      3.25 o 
 -17   4  11        1.50        4.02      2.63 o 
 -16   4  11        0.37        2.49      2.68 o 
 -15   4  11        5.94        6.49      3.03 o 
 -14   4  11       17.91       14.68      2.90 o 
 -13   4  11       14.99       14.14      2.59 o 
 -12   4  11       25.91       27.15      2.65 o 
 -11   4  11       65.91       73.56      2.59 o 
 -10   4  11        1.29        3.04      1.94 o 
  -9   4  11       79.89       82.16      2.61 o 
  -8   4  11       46.21       45.82      2.36 o 
  -7   4  11      132.90      131.60      2.63 o 
  -6   4  11      192.28      194.44      3.40 o 
  -5   4  11      204.68      201.90      3.85 o 
  -4   4  11       62.99       71.12      2.62 o 
  -3   4  11       12.96       11.76      2.40 o 
  -2   4  11        2.13        4.42      2.40 o 
  -1   4  11       44.53       50.36      2.62 o 
   0   4  11       93.76       89.61      2.78 o 
   1   4  11       20.60       22.12      2.33 o 
   2   4  11        0.44        3.17      2.66 o 
   3   4  11        8.89       10.87      3.17 o 
   4   4  11        1.89        2.15      2.87 o 
   5   4  11       61.01       53.45      4.49 o 
   6   4  11       14.05       11.10      3.14 o 
   7   4  11        5.29        4.33      3.52 o 
   8   4  11        3.84        5.08      3.65 o 
 -15   5  11       10.12        9.79      3.23 o 
 -14   5  11        6.13        7.31      3.19 o 
 -13   5  11        0.00        2.98      2.67 o 
 -12   5  11       11.13       12.36      2.88 o 
 -11   5  11       49.13       51.77      2.83 o 
 -10   5  11       48.83       55.39      3.16 o 
  -9   5  11        0.17        2.54      2.58 o 
  -8   5  11       15.22       15.98      2.57 o 
  -7   5  11       25.25       28.33      2.66 o 
  -6   5  11       16.51       16.26      2.35 o 
  -5   5  11        0.00        3.72      2.73 o 
  -4   5  11       10.77       11.07      2.43 o 
  -3   5  11        3.30        4.27      2.27 o 
  -2   5  11        1.16        0.79      2.87 o 
  -1   5  11       15.33       16.40      2.96 o 
   0   5  11       46.78       40.96      2.64 o 
   1   5  11       17.09       17.37      3.29 o 
   2   5  11       18.28       20.87      3.18 o 
   3   5  11        4.44       11.68      3.46 o 
   4   5  11        3.68       15.76      4.31 o 
  -7   6  11        7.89        8.24      3.20 o 
  -6   6  11        0.73        1.60      3.14 o 
  -5   6  11        5.00        8.28      2.76 o 
  -4   6  11        0.00        4.60      2.93 o 
 -23   0  12        9.75        8.09      3.92 o 
 -22   0  12        0.02        4.21      3.90 o 
 -21   0  12        1.73        2.86      3.62 o 
 -20   0  12      150.32      138.83      7.97 o 
 -19   0  12       73.81       77.09      6.94 o 
 -18   0  12       54.10       58.41      3.59 o 
 -17   0  12        4.01       10.65      3.38 o 
 -16   0  12      206.51      214.08      6.77 o 
 -15   0  12       23.50       18.56      3.87 o 
 -14   0  12      261.43      283.32      6.01 o 
 -13   0  12      241.34      259.68     10.24 o 
 -12   0  12     1143.58     1187.09      8.29 o 
 -11   0  12      619.21      682.78      6.75 o 
 -10   0  12        4.77       12.02      8.17 o 
  -9   0  12      855.57      906.85     18.07 o 
  -8   0  12      187.96      158.71      4.88 o 
  -7   0  12     1800.07     1749.04     10.71 o 
  -6   0  12      537.50      537.48     10.67 o 
  -5   0  12      114.08      103.56      4.32 o 
  -4   0  12       79.33       70.24      3.53 o 
  -3   0  12      652.53      593.00      6.26 o 
  -2   0  12      113.05      108.92      4.76 o 
  -1   0  12        4.60        5.05      3.06 o 
   0   0  12      161.80      158.35      3.99 o 
   1   0  12      437.66      465.52      8.11 o 
   2   0  12        2.25        2.52      3.67 o 
   3   0  12       40.47       45.18      3.85 o 
   4   0  12        2.59        5.38      3.47 o 
   5   0  12        1.64        2.12      3.73 o 
   6   0  12       38.74       42.44      3.92 o 
   7   0  12        0.53        2.42      3.82 o 
   8   0  12       13.22       12.75      3.94 o 
   9   0  12        0.24        2.20      3.55 o 
  10   0  12       36.34       32.10      4.47 o 
  11   0  12        0.14        1.29      4.59 o 
 -23   1  12        6.93        9.19      3.36 o 
 -22   1  12        0.71        2.87      2.93 o 
 -21   1  12      109.95       97.71      5.41 o 
 -20   1  12        0.82        1.65      2.93 o 
 -19   1  12       32.59       33.92      2.67 o 
 -18   1  12       25.15       26.93      2.52 o 
 -17   1  12       57.12       55.63      2.64 o 
 -16   1  12       18.41       18.02      2.60 o 
 -15   1  12        2.63        8.23      2.60 o 
 -14   1  12       15.93       19.66      2.51 o 
 -13   1  12       48.26       47.50      2.36 o 
 -12   1  12       56.86       60.39      2.72 o 
 -11   1  12      194.48      196.90      4.02 o 
 -10   1  12      138.89      132.48      3.13 o 
  -9   1  12      628.50      637.71      6.79 o 
  -8   1  12     3629.49     3629.25     46.57 o 
  -7   1  12      160.83      190.31      5.58 o 
  -6   1  12      107.17       89.02      3.09 o 
  -5   1  12      812.68      825.99      7.72 o 
  -4   1  12      444.57      462.83      5.63 o 
  -3   1  12      304.90      368.13      4.04 o 
  -2   1  12     1130.93     1191.70     11.21 o 
  -1   1  12       94.50      100.53      2.70 o 
   0   1  12       10.38       17.02      2.39 o 
   1   1  12        5.61        9.39      2.37 o 
   2   1  12        1.09        2.13      2.40 o 
   3   1  12       66.77       63.46      3.05 o 
   4   1  12       62.54       62.18      3.12 o 
   5   1  12        2.69        2.58      2.72 o 
   6   1  12       63.11       63.02      2.98 o 
   7   1  12        3.83        4.83      2.69 o 
   8   1  12       16.81       22.22      2.71 o 
   9   1  12        7.20       13.59      3.26 o 
  10   1  12       30.76       35.18      3.22 o 
  11   1  12        5.45        8.85      3.48 o 
 -22   2  12        6.16        7.05      3.06 o 
 -21   2  12       34.40       29.99      2.82 o 
 -20   2  12       33.29       37.38      2.87 o 
 -19   2  12       45.27       41.43      2.65 o 
 -18   2  12       98.47       94.85      2.97 o 
 -17   2  12       18.95       21.83      3.13 o 
 -16   2  12       25.58       30.84      3.69 o 
 -15   2  12      120.84      120.16      3.37 o 
 -14   2  12        1.93        1.37      2.27 o 
 -13   2  12       10.50       12.19      2.39 o 
 -12   2  12       43.48       42.34      2.50 o 
 -11   2  12      205.68      210.23      2.89 o 
 -10   2  12        3.72        5.26      2.39 o 
  -9   2  12      982.63      956.05      6.99 o 
  -8   2  12        5.16        9.65      2.54 o 
  -7   2  12      188.06      173.78      3.13 o 
  -6   2  12      379.41      378.25      3.65 o 
  -5   2  12       14.61       18.82      2.71 o 
  -4   2  12        5.02        7.85      2.29 o 
  -3   2  12      119.77      117.29      3.25 o 
  -2   2  12       12.21       14.42      2.47 o 
  -1   2  12       27.85       29.53      2.15 o 
   0   2  12      158.27      146.93      2.89 o 
   1   2  12        0.05        3.41      2.75 o 
   2   2  12       39.20       35.65      2.81 o 
   3   2  12      941.94      962.14     14.64 o 
   4   2  12      307.47      292.61      4.63 o 
   5   2  12      154.55      163.31      3.62 o 
   6   2  12       18.26       15.11      2.69 o 
   7   2  12       57.64       55.32      3.23 o 
   8   2  12       46.55       54.84      3.58 o 
   9   2  12        1.50        1.13      3.49 o 
  10   2  12        2.86        1.80      3.01 o 
 -21   3  12       17.29       14.29      3.05 o 
 -20   3  12       38.96       33.72      2.85 o 
 -19   3  12        0.04        2.93      2.77 o 
 -18   3  12       16.35       16.80      3.10 o 
 -17   3  12       12.82        9.78      2.53 o 
 -16   3  12        0.33        3.55      2.48 o 
 -15   3  12        2.63        1.17      2.47 o 
 -14   3  12       41.12       39.49      2.67 o 
 -13   3  12      252.12      248.08      3.08 o 
 -12   3  12      167.90      154.78      2.53 o 
 -11   3  12        4.51        5.10      2.19 o 
 -10   3  12       56.12       59.58      2.80 o 
  -9   3  12      569.66      520.62      6.95 o 
  -8   3  12       65.37       66.60      2.54 o 
  -7   3  12      127.48      130.25      2.74 o 
  -6   3  12      179.44      181.98      3.42 o 
  -5   3  12      201.57      215.58      2.75 o 
  -4   3  12        6.30        7.15      2.35 o 
  -3   3  12        0.28        2.24      2.28 o 
  -2   3  12      143.35      143.09      2.83 o 
  -1   3  12        6.11        5.43      2.47 o 
   0   3  12      155.31      154.06      2.74 o 
   1   3  12       69.38       75.64      2.65 o 
   2   3  12        2.28        3.38      2.97 o 
   3   3  12        5.99        5.22      2.84 o 
   4   3  12       35.29       34.79      3.24 o 
   5   3  12        3.11        3.25      2.45 o 
   6   3  12       39.81       49.80      3.62 o 
   7   3  12        0.26        2.19      3.31 o 
   8   3  12       18.91       17.08      3.51 o 
   9   3  12        9.05       11.82      3.96 o 
 -19   4  12        0.74        3.24      2.74 o 
 -18   4  12        0.01        3.03      3.10 o 
 -17   4  12       13.32       13.90      3.04 o 
 -16   4  12        1.29        0.99      2.61 o 
 -15   4  12        1.69        7.03      2.60 o 
 -14   4  12       12.88       12.54      2.50 o 
 -13   4  12       21.04       20.23      2.50 o 
 -12   4  12        2.50        4.60      2.61 o 
 -11   4  12       10.61       13.86      2.23 o 
 -10   4  12       19.61       20.44      2.26 o 
  -9   4  12       31.48       31.19      2.35 o 
  -8   4  12       61.77       55.64      2.41 o 
  -7   4  12       76.31       72.30      2.44 o 
  -6   4  12        4.08        4.86      2.25 o 
  -5   4  12      284.24      285.48      4.13 o 
  -4   4  12      102.08       95.11      2.67 o 
  -3   4  12        3.71        5.39      2.44 o 
  -2   4  12      134.08      130.77      3.35 o 
  -1   4  12        1.26        3.02      2.23 o 
   0   4  12        1.11        3.38      2.11 o 
   1   4  12        2.07       -0.58      2.73 o 
   2   4  12        1.86        4.69      3.33 o 
   3   4  12        2.53        6.19      2.92 o 
   4   4  12      107.46      104.03      3.79 o 
   5   4  12        3.57        6.11      3.76 o 
   6   4  12        6.55        5.81      3.51 o 
   7   4  12        2.98        6.01      3.19 o 
 -15   5  12        0.76        3.01      3.14 o 
 -14   5  12        6.97        6.96      2.88 o 
 -13   5  12        4.04        5.06      2.81 o 
 -12   5  12        3.11        4.63      2.87 o 
 -11   5  12        2.71        5.96      3.08 o 
 -10   5  12        2.96        2.98      2.61 o 
  -9   5  12        1.21        0.11      2.49 o 
  -8   5  12        2.05        1.37      2.47 o 
  -7   5  12        4.12        6.06      2.45 o 
  -6   5  12       14.18       18.90      2.82 o 
  -5   5  12       37.17       42.14      2.83 o 
  -4   5  12       19.78       21.97      2.81 o 
  -3   5  12        0.13        2.61      2.53 o 
  -2   5  12        2.63        3.06      2.80 o 
  -1   5  12        7.44        3.39      2.58 o 
   0   5  12        3.91        5.40      2.57 o 
   1   5  12        1.18        1.67      2.84 o 
   2   5  12        0.00        2.72      3.02 o 
   3   5  12        3.93        3.64      3.31 o 
 -23   1  13        2.84        6.30      3.04 o 
 -22   1  13        6.23        6.56      3.21 o 
 -21   1  13        2.58        3.96      2.58 o 
 -20   1  13       50.48       47.00      2.71 o 
 -19   1  13       51.72       54.87      2.54 o 
 -18   1  13        0.36       -0.65      2.38 o 
 -17   1  13        0.82        3.26      2.71 o 
 -16   1  13      515.86      528.79      6.57 o 
 -15   1  13      142.94      147.69      2.84 o 
 -14   1  13       20.90       21.11      2.24 o 
 -13   1  13        2.69        3.42      2.62 o 
 -12   1  13       55.79       57.61      2.93 o 
 -11   1  13      283.56      295.79      3.69 o 
 -10   1  13       51.06       46.65      3.18 o 
  -9   1  13     1223.39     1151.74     10.59 o 
  -8   1  13        1.24        6.91      3.08 o 
  -7   1  13      148.86      151.02      3.25 o 
  -6   1  13        4.83        6.99      2.57 o 
  -5   1  13       16.57       22.85      3.18 o 
  -4   1  13      889.73      918.49      5.30 o 
  -3   1  13      188.82      177.94      2.96 o 
  -2   1  13      100.37       96.44      2.50 o 
  -1   1  13       19.92       20.01      2.32 o 
   0   1  13       50.29       48.31      2.72 o 
   1   1  13        5.60        6.03      2.61 o 
   2   1  13        3.53        1.46      2.68 o 
   3   1  13      506.85      515.37     10.39 o 
   4   1  13       75.52       67.05      3.29 o 
   5   1  13       65.14       67.57      3.26 o 
   6   1  13      190.28      187.03      5.42 o 
   7   1  13       79.20       64.46      2.81 o 
   8   1  13        1.99        1.85      3.06 o 
   9   1  13       19.78       24.44      3.12 o 
  10   1  13        4.13        6.35      3.33 o 
 -22   2  13        3.67        6.18      3.04 o 
 -21   2  13        2.15        3.27      2.68 o 
 -20   2  13        4.46        4.47      2.59 o 
 -19   2  13        9.32        9.45      2.87 o 
 -18   2  13        6.75        2.54      2.66 o 
 -17   2  13       40.17       45.91      2.96 o 
 -16   2  13       38.35       35.71      3.15 o 
 -15   2  13      312.15      299.32      3.45 o 
 -14   2  13       54.05       53.66      2.39 o 
 -13   2  13      274.35      291.16      3.00 o 
 -12   2  13       46.55       41.36      2.30 o 
 -11   2  13       20.81       21.59      2.53 o 
 -10   2  13       62.90       55.14      2.73 o 
  -9   2  13       24.25       20.35      2.69 o 
  -8   2  13      180.48      183.73      2.92 o 
  -7   2  13       40.92       40.49      2.81 o 
  -6   2  13       16.72       14.36      2.49 o 
  -5   2  13       54.03       58.06      2.62 o 
  -4   2  13      139.39      138.02      3.84 o 
  -3   2  13      192.74      181.04      3.04 o 
  -2   2  13       20.52       22.75      2.16 o 
  -1   2  13       24.41       23.25      2.69 o 
   0   2  13      114.55      119.63      3.27 o 
   1   2  13      365.90      341.10      4.21 o 
   2   2  13       54.18       57.25      2.95 o 
   3   2  13      189.15      192.14      3.47 o 
   4   2  13      254.46      239.07      4.41 o 
   5   2  13        7.62        7.29      3.24 o 
   6   2  13        0.50        1.71      2.68 o 
   7   2  13       20.68       13.47      3.10 o 
   8   2  13       30.57       33.88      3.05 o 
   9   2  13        1.73        4.16      3.70 o 
  10   2  13        3.75        3.36      3.54 o 
 -21   3  13       32.36       26.12      2.84 o 
 -20   3  13       56.01       51.46      3.16 o 
 -19   3  13        2.44        6.34      2.70 o 
 -18   3  13        1.04        6.01      2.76 o 
 -17   3  13       10.09       10.47      2.32 o 
 -16   3  13       20.32       16.91      2.14 o 
 -15   3  13       68.63       67.91      2.50 o 
 -14   3  13        6.11        6.16      2.29 o 
 -13   3  13       17.45       19.52      2.41 o 
 -12   3  13      291.80      287.28      5.63 o 
 -11   3  13      399.29      385.02      3.50 o 
 -10   3  13       93.72       89.44      2.70 o 
  -9   3  13       81.32       93.88      2.79 o 
  -8   3  13      202.86      197.85      3.50 o 
  -7   3  13      355.77      346.21      4.72 o 
  -6   3  13       28.63       27.82      2.28 o 
  -5   3  13       26.31       26.65      2.53 o 
  -4   3  13       16.84       13.95      2.26 o 
  -3   3  13       20.53       21.29      2.45 o 
  -2   3  13       27.43       27.89      2.18 o 
  -1   3  13       78.25       75.67      2.42 o 
   0   3  13        0.93        0.53      2.30 o 
   1   3  13      149.12      145.35      3.09 o 
   2   3  13      253.40      248.60      6.98 o 
   3   3  13       51.83       50.90      3.38 o 
   4   3  13        2.58        6.40      3.10 o 
   5   3  13        6.45       11.81      3.25 o 
   6   3  13      106.84      107.31      7.45 o 
   7   3  13        0.64        1.34      3.45 o 
   8   3  13        0.06       -1.79      3.50 o 
 -19   4  13        5.04        5.13      3.11 o 
 -18   4  13       35.86       27.78      3.22 o 
 -17   4  13        5.12        4.29      2.57 o 
 -16   4  13       18.74       18.56      2.65 o 
 -15   4  13       15.27       17.57      2.61 o 
 -14   4  13       19.25       20.56      2.74 o 
 -13   4  13       31.31       33.65      2.78 o 
 -12   4  13        0.09       -0.29      2.64 o 
 -11   4  13        6.50        3.48      2.29 o 
 -10   4  13        2.84        2.31      2.54 o 
  -9   4  13      122.23      124.86      3.19 o 
  -8   4  13        3.36        6.39      2.29 o 
  -7   4  13      142.73      144.51      3.05 o 
  -6   4  13       39.94       42.19      2.64 o 
  -5   4  13        6.77        5.03      2.39 o 
  -4   4  13        2.61        3.62      2.42 o 
  -3   4  13      136.17      130.23      2.60 o 
  -2   4  13        3.66        5.48      2.43 o 
  -1   4  13        9.71       12.48      2.54 o 
   0   4  13        2.58        4.58      2.86 o 
   1   4  13       14.24       12.85      2.84 o 
   2   4  13        3.28        8.69      3.50 o 
   3   4  13        7.10        9.52      3.69 o 
   4   4  13        1.00        1.16      3.08 o 
   5   4  13        0.39        3.71      3.15 o 
   6   4  13        1.46        3.10      3.22 o 
 -15   5  13       16.83       14.36      2.84 o 
 -14   5  13        3.06        4.18      3.25 o 
 -13   5  13        7.99        7.80      2.92 o 
 -12   5  13        0.92        1.86      2.67 o 
 -11   5  13       14.02       15.58      2.93 o 
 -10   5  13       28.32       26.29      2.71 o 
  -9   5  13       13.14       13.88      2.73 o 
  -8   5  13        7.89       10.12      2.31 o 
  -7   5  13        7.16       10.43      2.82 o 
  -6   5  13       24.57       28.44      2.65 o 
  -5   5  13       44.45       41.81      2.89 o 
  -4   5  13        1.06        2.05      2.78 o 
  -3   5  13        0.66        1.33      2.57 o 
  -2   5  13        2.12        2.47      2.51 o 
  -1   5  13        6.34        4.37      2.84 o 
   0   5  13        4.57        3.66      2.91 o 
   1   5  13        1.31        0.53      3.52 o 
   2   5  13        7.75        9.87      4.00 o 
 -24   0  14        0.59        6.45      5.14 o 
 -23   0  14        7.27       11.83      4.55 o 
 -22   0  14        7.18       10.08      3.75 o 
 -21   0  14      175.02      183.75     11.86 o 
 -20   0  14       15.60       15.40      3.55 o 
 -19   0  14       99.00       99.63      8.17 o 
 -18   0  14      129.60      141.05      4.08 o 
 -17   0  14       60.93       54.21      4.44 o 
 -16   0  14       45.03       51.05      5.05 o 
 -15   0  14        8.83       11.98      4.24 o 
 -14   0  14      198.39      219.27      8.58 o 
 -13   0  14       28.30       31.05      3.52 o 
 -12   0  14     2201.69     2242.49     41.49 o 
 -11   0  14      704.73      711.50     19.88 o 
 -10   0  14      722.89      766.04     31.52 o 
  -9   0  14      163.01      191.50      5.61 o 
  -8   0  14      405.69      418.15      6.47 o 
  -7   0  14      444.18      449.06      6.68 o 
  -6   0  14      958.13      980.28     17.51 o 
  -5   0  14      134.73      125.82      3.89 o 
  -4   0  14      342.97      311.72      5.15 o 
  -3   0  14     1212.75     1118.49     13.18 o 
  -2   0  14      431.44      493.78      6.01 o 
  -1   0  14       56.01       47.05      4.19 o 
   0   0  14       36.64       33.32      3.63 o 
   1   0  14      190.98      188.27      4.33 o 
   2   0  14       25.33       30.54      3.48 o 
   3   0  14       76.21       81.70      4.06 o 
   4   0  14        0.47        0.63      3.06 o 
   5   0  14        6.33        9.25      3.29 o 
   6   0  14       20.07       12.24      3.97 o 
   7   0  14       37.05       40.13      4.07 o 
   8   0  14       17.31       14.04      4.26 o 
   9   0  14        0.28        1.79      4.40 o 
  10   0  14       19.24       22.72      4.83 o 
 -23   1  14        0.27        2.60      3.28 o 
 -22   1  14       11.22        9.57      2.99 o 
 -21   1  14       32.98       36.28      2.92 o 
 -20   1  14       34.31       29.99      2.46 o 
 -19   1  14        2.30        2.36      2.21 o 
 -18   1  14      122.34      124.19      3.35 o 
 -17   1  14       83.38       92.94      3.80 o 
 -16   1  14        0.20        2.37      2.57 o 
 -15   1  14        2.33        3.30      2.41 o 
 -14   1  14      103.39      102.63      3.04 o 
 -13   1  14      115.53      127.82      3.29 o 
 -12   1  14       76.48       90.39      3.66 o 
 -11   1  14      142.15      164.27      3.58 o 
 -10   1  14      316.87      303.86      4.00 o 
  -9   1  14      346.56      369.91      8.46 o 
  -8   1  14       84.23       90.92      3.03 o 
  -7   1  14       32.30       36.25      2.85 o 
  -6   1  14       75.50       76.10      2.80 o 
  -5   1  14       19.98       23.02      2.79 o 
  -4   1  14       52.79       45.74      2.32 o 
  -3   1  14      293.60      286.84      3.93 o 
  -2   1  14       96.77       95.47      2.78 o 
  -1   1  14      612.55      641.25      8.39 o 
   0   1  14      112.07      114.24      2.77 o 
   1   1  14      578.64      584.93     11.90 o 
   2   1  14       34.27       38.26      2.73 o 
   3   1  14       72.53       63.93      3.37 o 
   4   1  14        5.25        6.49      3.14 o 
   5   1  14        4.37        5.76      3.12 o 
   6   1  14      119.93      112.30      3.62 o 
   7   1  14        1.25        2.74      3.25 o 
   8   1  14        1.93        4.04      3.07 o 
   9   1  14       10.10       15.10      3.63 o 
  10   1  14        2.01        3.27      3.71 o 
 -23   2  14       19.28       21.06      3.21 o 
 -22   2  14       14.72       13.14      2.99 o 
 -21   2  14       64.02       63.05      3.71 o 
 -20   2  14       46.35       55.56      3.01 o 
 -19   2  14        0.34        2.29      2.70 o 
 -18   2  14       53.10       49.78      2.96 o 
 -17   2  14        5.19        6.48      2.62 o 
 -16   2  14       32.65       35.84      2.39 o 
 -15   2  14       95.89       92.59      2.64 o 
 -14   2  14       47.45       48.59      2.88 o 
 -13   2  14       45.30       47.11      2.88 o 
 -12   2  14      229.01      216.29      3.25 o 
 -11   2  14       14.50       13.82      2.27 o 
 -10   2  14       12.82       14.25      2.11 o 
  -9   2  14      388.07      378.08      4.43 o 
  -8   2  14       37.42       33.95      2.60 o 
  -7   2  14        2.53        4.60      2.70 o 
  -6   2  14      467.25      499.33      5.02 o 
  -5   2  14      462.60      487.20      3.89 o 
  -4   2  14        4.81        9.98      2.35 o 
  -3   2  14       54.75       54.05      2.71 o 
  -2   2  14        6.44        8.78      2.31 o 
  -1   2  14      106.64      113.75      2.95 o 
   0   2  14        1.60        6.31      2.69 o 
   1   2  14       19.17       23.04      2.77 o 
   2   2  14        5.26        8.29      2.54 o 
   3   2  14       26.35       37.71      3.13 o 
   4   2  14      101.22       91.65      3.20 o 
   5   2  14      141.83      152.30      4.09 o 
   6   2  14        3.84        4.83      3.05 o 
   7   2  14        0.02        0.14      3.48 o 
   8   2  14        0.20        0.00      3.28 o 
   9   2  14        3.72        6.65      3.50 o 
 -21   3  14        4.33        4.07      3.17 o 
 -20   3  14        9.44       12.60      2.81 o 
 -19   3  14        3.88        4.17      2.50 o 
 -18   3  14        8.63       12.06      2.83 o 
 -17   3  14       32.38       31.86      2.97 o 
 -16   3  14        1.69       -0.89      2.85 o 
 -15   3  14       84.86       93.88      2.66 o 
 -14   3  14       19.43       20.90      2.32 o 
 -13   3  14        4.11        8.51      2.51 o 
 -12   3  14        7.49        9.00      2.53 o 
 -11   3  14      177.21      183.66      2.86 o 
 -10   3  14       39.14       41.05      2.82 o 
  -9   3  14       93.10       98.15      3.22 o 
  -8   3  14        6.97        7.57      2.58 o 
  -7   3  14       31.51       31.22      2.29 o 
  -6   3  14       49.91       56.49      2.62 o 
  -5   3  14        0.42        4.89      2.23 o 
  -4   3  14       29.67       31.87      2.57 o 
  -3   3  14       47.14       38.19      2.47 o 
  -2   3  14       28.51       31.00      2.39 o 
  -1   3  14        0.01        1.48      2.32 o 
   0   3  14       40.18       37.67      2.43 o 
   1   3  14       44.94       57.38      2.83 o 
   2   3  14       84.48       88.32      3.35 o 
   3   3  14        5.27        4.83      3.24 o 
   4   3  14       16.26       14.21      3.27 o 
   5   3  14       26.77       21.97      2.87 o 
   6   3  14        4.76        7.67      3.38 o 
   7   3  14        1.97        2.91      3.59 o 
 -19   4  14       13.70       16.24      2.78 o 
 -18   4  14       15.47       17.35      3.02 o 
 -17   4  14        3.96        1.82      2.69 o 
 -16   4  14        0.15        5.17      2.98 o 
 -15   4  14        4.23        5.95      2.70 o 
 -14   4  14       14.81       13.68      2.74 o 
 -13   4  14       35.48       32.11      2.61 o 
 -12   4  14        1.84        5.18      2.60 o 
 -11   4  14        8.07       10.91      2.48 o 
 -10   4  14      153.62      150.20      3.81 o 
  -9   4  14       74.85       69.77      2.70 o 
  -8   4  14        2.45        1.97      2.25 o 
  -7   4  14       52.95       57.25      2.45 o 
  -6   4  14        7.32        6.59      2.42 o 
  -5   4  14       10.25       16.88      2.45 o 
  -4   4  14        1.17        2.53      2.34 o 
  -3   4  14        0.29        0.62      2.55 o 
  -2   4  14        5.16        8.32      2.55 o 
  -1   4  14       24.90       23.83      2.64 o 
   0   4  14        0.23        1.16      2.77 o 
   1   4  14        0.00        0.41      3.01 o 
   2   4  14       24.99       21.37      2.90 o 
   3   4  14       17.92       16.13      3.43 o 
   4   4  14        6.13        7.22      3.45 o 
   5   4  14        4.55        5.15      3.65 o 
 -15   5  14        2.12        3.00      2.71 o 
 -14   5  14        4.64        6.93      2.83 o 
 -13   5  14        3.49        6.78      2.97 o 
 -12   5  14        4.54        3.11      2.53 o 
 -11   5  14        5.19        6.60      2.41 o 
 -10   5  14        3.75        5.58      2.72 o 
  -9   5  14        0.00        2.17      2.61 o 
  -8   5  14        6.94        5.19      2.61 o 
  -7   5  14       32.95       30.27      2.71 o 
  -6   5  14        3.03        6.76      2.65 o 
  -5   5  14        8.19        9.11      2.86 o 
  -4   5  14        7.21        7.17      2.88 o 
  -3   5  14        0.48        1.11      2.38 o 
  -2   5  14        0.63        4.83      2.84 o 
  -1   5  14        9.21       11.63      2.88 o 
   0   5  14        1.72        3.68      2.97 o 
   1   5  14       12.48       10.62      3.08 o 
 -24   1  15       22.49       17.66      3.47 o 
 -23   1  15        0.00        3.38      2.97 o 
 -22   1  15       16.08       14.81      3.09 o 
 -21   1  15        0.72        3.41      2.75 o 
 -20   1  15      135.95      148.29      4.03 o 
 -19   1  15      113.42      108.92      2.68 o 
 -18   1  15        0.32       -0.21      2.38 o 
 -17   1  15        0.20        0.57      2.22 o 
 -16   1  15       99.45      102.08      3.07 o 
 -15   1  15       58.76       59.08      3.11 o 
 -14   1  15       52.29       57.37      3.35 o 
 -13   1  15      156.03      160.01      8.48 o 
 -12   1  15      256.14      255.75     10.03 o 
 -11   1  15      135.57      157.68      5.49 o 
 -10   1  15       61.96       56.96      2.68 o 
  -9   1  15       94.71       98.28      3.37 o 
  -8   1  15       61.19       47.22      3.10 o 
  -7   1  15       57.23       50.16      3.12 o 
  -6   1  15      132.42      130.69      4.03 o 
  -5   1  15      163.17      156.22      2.71 o 
  -4   1  15      222.99      220.47      3.34 o 
  -3   1  15       20.35       21.92      2.16 o 
  -2   1  15     1047.74     1035.59     15.49 o 
  -1   1  15      103.72      108.06      2.75 o 
   0   1  15      159.62      156.05      2.94 o 
   1   1  15        7.74        8.66      2.57 o 
   2   1  15      330.90      336.71      7.31 o 
   3   1  15       45.01       47.25      3.16 o 
   4   1  15      185.94      174.56      4.08 o 
   5   1  15      114.19      115.54      3.66 o 
   6   1  15        8.05        5.51      3.22 o 
   7   1  15        0.68        2.77      3.98 o 
   8   1  15        5.11        3.69      3.55 o 
   9   1  15       11.08       18.04      4.07 o 
 -23   2  15        5.03        5.83      2.93 o 
 -22   2  15       32.41       26.96      3.07 o 
 -21   2  15        0.00        3.69      2.66 o 
 -20   2  15       23.54       25.31      2.92 o 
 -19   2  15       32.00       29.77      3.80 o 
 -18   2  15       19.67       25.79      2.69 o 
 -17   2  15       26.17       23.66      2.24 o 
 -16   2  15      242.16      220.69      3.51 o 
 -15   2  15      311.05      306.72      4.59 o 
 -14   2  15        5.10        8.08      2.42 o 
 -13   2  15      175.59      179.97      2.99 o 
 -12   2  15      467.75      461.94      3.32 o 
 -11   2  15       20.27       18.11      2.73 o 
 -10   2  15       15.69       17.25      2.64 o 
  -9   2  15      282.60      263.04      4.45 o 
  -8   2  15       38.22       41.50      2.67 o 
  -7   2  15       59.01       57.92      2.93 o 
  -6   2  15        7.43        7.25      2.55 o 
  -5   2  15      181.74      180.31      4.01 o 
  -4   2  15      137.79      135.50      3.34 o 
  -3   2  15       87.67       92.03      2.50 o 
  -2   2  15       34.59       33.86      2.45 o 
  -1   2  15        4.60        3.93      2.38 o 
   0   2  15        9.88       12.02      3.52 o 
   1   2  15        8.13       11.14      2.34 o 
   2   2  15       71.62       68.57      3.35 o 
   3   2  15       16.92       20.20      3.27 o 
   4   2  15       66.01       72.36      2.96 o 
   5   2  15       21.75       20.23      3.42 o 
   6   2  15      113.80      104.10      3.31 o 
   7   2  15        0.62        1.38      3.01 o 
   8   2  15        1.37        2.71      3.26 o 
 -21   3  15        1.48        2.07      3.12 o 
 -20   3  15        1.11        4.85      2.95 o 
 -19   3  15       12.37       12.56      2.55 o 
 -18   3  15        0.00       -0.92      2.58 o 
 -17   3  15        3.05        5.20      2.39 o 
 -16   3  15        5.57        4.30      2.93 o 
 -15   3  15       24.85       23.78      2.67 o 
 -14   3  15       77.34       78.18      2.49 o 
 -13   3  15        0.06        2.87      2.18 o 
 -12   3  15        0.27        2.80      2.20 o 
 -11   3  15       51.39       55.71      2.73 o 
 -10   3  15      624.50      590.75      5.43 o 
  -9   3  15      128.99      124.74      2.88 o 
  -8   3  15      823.76      812.08      8.44 o 
  -7   3  15      110.04      116.13      2.35 o 
  -6   3  15       48.82       53.84      2.28 o 
  -5   3  15       39.79       41.04      2.49 o 
  -4   3  15       12.84       14.83      2.26 o 
  -3   3  15       15.57       18.25      2.43 o 
  -2   3  15       27.45       24.35      2.32 o 
  -1   3  15       21.33       24.44      2.25 o 
   0   3  15      106.89      104.01      3.00 o 
   1   3  15       82.38       74.79      3.04 o 
   2   3  15        2.65        4.24      2.82 o 
   3   3  15       29.48       40.95      3.15 o 
   4   3  15       27.54       25.34      2.88 o 
   5   3  15        3.71        6.29      3.29 o 
   6   3  15        0.37        2.95      3.56 o 
 -19   4  15        0.00        4.40      2.90 o 
 -18   4  15       12.93       15.06      3.16 o 
 -17   4  15        6.28        6.00      2.72 o 
 -16   4  15       12.53       13.70      2.84 o 
 -15   4  15       26.69       22.58      2.55 o 
 -14   4  15        7.74        7.51      2.96 o 
 -13   4  15        2.74        5.46      2.72 o 
 -12   4  15       40.46       38.18      2.80 o 
 -11   4  15        1.00        4.28      2.31 o 
 -10   4  15       43.63       43.91      2.68 o 
  -9   4  15      118.19      119.90      2.85 o 
  -8   4  15        6.11        4.23      2.48 o 
  -7   4  15       55.96       56.73      2.61 o 
  -6   4  15       59.81       62.53      2.50 o 
  -5   4  15       15.02       12.46      2.49 o 
  -4   4  15        1.05        1.72      2.48 o 
  -3   4  15       26.11       27.75      2.65 o 
  -2   4  15       78.94       71.76      2.59 o 
  -1   4  15       56.75       56.61      2.60 o 
   0   4  15       26.76       25.88      2.76 o 
   1   4  15       10.74        9.46      3.23 o 
   2   4  15        5.15        7.92      3.06 o 
   3   4  15       22.08       18.45      3.55 o 
   4   4  15       16.44       15.28      3.73 o 
 -15   5  15       10.19       12.57      3.35 o 
 -14   5  15        8.03       10.51      2.86 o 
 -13   5  15        6.74       10.86      2.81 o 
 -12   5  15        5.09        8.64      3.15 o 
 -11   5  15       31.21       30.47      2.86 o 
 -10   5  15       33.54       36.11      3.04 o 
  -9   5  15       10.87       11.26      2.96 o 
  -8   5  15        0.69        1.90      2.68 o 
  -7   5  15        1.69        4.36      2.87 o 
  -6   5  15        3.66        4.20      2.87 o 
  -5   5  15        4.19        1.20      2.69 o 
  -4   5  15       29.39       25.61      2.76 o 
  -3   5  15        0.58        4.08      3.07 o 
  -2   5  15        1.16        2.18      2.92 o 
  -1   5  15        0.12       -0.96      2.75 o 
   0   5  15        6.42        8.60      3.68 o 
 -24   0  16        3.30       10.10      4.76 o 
 -23   0  16      101.35       77.20      6.22 o 
 -22   0  16        0.01        5.14      4.36 o 
 -21   0  16      113.05      120.63      4.21 o 
 -20   0  16      161.85      167.44      7.08 o 
 -19   0  16      134.02      138.68      6.64 o 
 -18   0  16       17.38       15.44      3.09 o 
 -17   0  16        5.52       10.59      4.90 o 
 -16   0  16        0.76       -0.13      3.50 o 
 -15   0  16      333.65      356.83      6.20 o 
 -14   0  16        9.30       10.27      4.14 o 
 -13   0  16       83.30       77.21      6.12 o 
 -12   0  16      701.17      728.31     26.30 o 
 -11   0  16      933.10      961.23     17.56 o 
 -10   0  16       39.80       46.92      4.91 o 
  -9   0  16      960.60     1014.47      7.57 o 
  -8   0  16     1506.62     1564.22     21.85 o 
  -7   0  16        4.69        4.32      3.19 o 
  -6   0  16      798.58      789.90     16.20 o 
  -5   0  16       52.26       66.78      3.74 o 
  -4   0  16        5.89        9.83      3.92 o 
  -3   0  16      667.54      649.06     12.40 o 
  -2   0  16      430.30      436.02      8.85 o 
  -1   0  16       30.35       39.24      3.57 o 
   0   0  16       13.39       15.12      4.18 o 
   1   0  16       16.71       16.93      3.15 o 
   2   0  16      282.11      281.14     12.91 o 
   3   0  16      283.86      289.36     10.01 o 
   4   0  16       23.81       24.73      3.74 o 
   5   0  16        1.63        1.63      3.46 o 
   6   0  16       30.62       34.61      4.17 o 
   7   0  16       33.39       41.00      4.51 o 
   8   0  16       27.37       34.99      4.94 o 
 -24   1  16        7.96        6.90      3.36 o 
 -23   1  16        3.73        6.53      3.20 o 
 -22   1  16       66.76       59.36      3.67 o 
 -21   1  16       43.59       48.17      2.81 o 
 -20   1  16       40.11       38.26      2.64 o 
 -19   1  16        3.52        5.68      2.69 o 
 -18   1  16       40.11       46.15      2.97 o 
 -17   1  16       28.99       27.85      2.84 o 
 -16   1  16       33.07       45.06      2.90 o 
 -15   1  16       20.34       28.08      2.48 o 
 -14   1  16       16.45       17.09      2.52 o 
 -13   1  16        6.52        7.08      2.87 o 
 -12   1  16       62.48       54.52      3.23 o 
 -11   1  16       14.68       13.90      3.23 o 
 -10   1  16       22.63       23.73      2.81 o 
  -9   1  16      428.45      446.34      5.54 o 
  -8   1  16       73.44       78.86      3.22 o 
  -7   1  16        2.55       -0.82      2.71 o 
  -6   1  16      173.18      168.49      2.73 o 
  -5   1  16       52.54       52.68      2.55 o 
  -4   1  16        9.69       10.84      2.39 o 
  -3   1  16        4.99        3.89      2.30 o 
  -2   1  16        9.11        6.34      2.71 o 
  -1   1  16       34.79       39.12      2.75 o 
   0   1  16       18.88       17.51      2.42 o 
   1   1  16      321.30      325.68      6.33 o 
   2   1  16      298.81      311.64     10.33 o 
   3   1  16       38.54       46.82      3.25 o 
   4   1  16        1.88        2.98      3.29 o 
   5   1  16        0.68        3.24      3.42 o 
   6   1  16        0.08        2.30      3.10 o 
   7   1  16        2.89        5.19      3.97 o 
   8   1  16        0.65        3.32      3.79 o 
 -23   2  16        5.34        4.56      3.10 o 
 -22   2  16       14.15       12.90      2.91 o 
 -21   2  16       24.03       25.15      2.97 o 
 -20   2  16       20.70       22.18      3.73 o 
 -19   2  16        5.05        4.44      2.74 o 
 -18   2  16       59.02       54.09      2.50 o 
 -17   2  16       41.13       42.67      2.78 o 
 -16   2  16        3.46        3.83      2.43 o 
 -15   2  16       73.60       78.49      2.86 o 
 -14   2  16       22.48       20.28      2.63 o 
 -13   2  16       28.40       27.01      2.21 o 
 -12   2  16        0.44        4.24      2.58 o 
 -11   2  16      290.79      268.68      2.90 o 
 -10   2  16      155.07      146.97      3.15 o 
  -9   2  16      107.62      106.83      2.94 o 
  -8   2  16        1.01        4.13      2.57 o 
  -7   2  16        0.21        3.75      3.02 o 
  -6   2  16       38.42       38.14      2.44 o 
  -5   2  16       36.31       37.79      2.54 o 
  -4   2  16      140.90      131.17      2.54 o 
  -3   2  16       10.23       11.17      2.67 o 
  -2   2  16      222.91      225.66      4.24 o 
  -1   2  16       48.56       51.85      2.92 o 
   0   2  16       90.87       97.73      2.91 o 
   1   2  16       94.34       88.08      3.63 o 
   2   2  16       18.69       23.32      3.17 o 
   3   2  16        3.15        7.30      2.93 o 
   4   2  16       31.24       34.31      3.30 o 
   5   2  16        1.58        5.60      3.46 o 
   6   2  16        0.00        1.77      2.96 o 
   7   2  16        5.30        3.90      3.76 o 
 -21   3  16        1.69        6.38      2.86 o 
 -20   3  16        0.23        1.66      2.93 o 
 -19   3  16        5.15        6.06      2.81 o 
 -18   3  16        6.18        8.77      3.41 o 
 -17   3  16        0.67        0.74      2.41 o 
 -16   3  16       23.60       27.23      2.67 o 
 -15   3  16       34.18       36.06      2.68 o 
 -14   3  16        0.75        0.58      2.55 o 
 -13   3  16       49.54       54.24      2.43 o 
 -12   3  16        3.48       -0.18      2.42 o 
 -11   3  16      106.34      114.59      2.92 o 
 -10   3  16      254.82      252.97      4.34 o 
  -9   3  16        1.91        3.12      2.74 o 
  -8   3  16        0.06        4.46      2.50 o 
  -7   3  16       77.21       75.28      2.56 o 
  -6   3  16       12.66       13.65      2.17 o 
  -5   3  16      163.76      155.79      2.66 o 
  -4   3  16       89.07       78.36      3.25 o 
  -3   3  16       78.91       78.51      2.77 o 
  -2   3  16        0.21        4.37      2.31 o 
  -1   3  16        4.46        7.47      2.96 o 
   0   3  16       43.06       47.05      2.90 o 
   1   3  16        4.08        3.44      2.30 o 
   2   3  16        0.05        0.84      3.18 o 
   3   3  16       54.61       60.69      3.64 o 
   4   3  16        7.63       10.74      3.45 o 
   5   3  16       10.97        9.25      3.49 o 
   6   3  16        0.56        4.64      3.66 o 
 -19   4  16        5.31        6.82      2.87 o 
 -18   4  16       34.13       34.01      3.11 o 
 -17   4  16       18.61       16.38      2.77 o 
 -16   4  16        0.03        2.01      2.84 o 
 -15   4  16        0.10        3.88      2.62 o 
 -14   4  16       17.45       19.71      2.80 o 
 -13   4  16       18.73       23.56      2.53 o 
 -12   4  16        1.59        4.25      2.71 o 
 -11   4  16        6.82        8.17      2.71 o 
 -10   4  16        6.45        6.70      2.97 o 
  -9   4  16        3.54        4.41      2.35 o 
  -8   4  16       63.42       61.84      2.78 o 
  -7   4  16       32.02       30.51      2.60 o 
  -6   4  16        0.16        1.91      2.68 o 
  -5   4  16        0.31        3.15      2.15 o 
  -4   4  16        0.17        4.81      2.55 o 
  -3   4  16        6.70        6.06      2.67 o 
  -2   4  16        4.80        4.91      2.62 o 
  -1   4  16        3.39        6.32      2.81 o 
   0   4  16       30.84       30.30      3.41 o 
   1   4  16        0.33        3.67      3.35 o 
   2   4  16       39.55       39.18      4.67 o 
   3   4  16       20.98       16.40      3.31 o 
 -14   5  16        0.51        3.64      3.04 o 
 -13   5  16        2.33        4.78      2.83 o 
 -12   5  16        1.66        5.39      3.01 o 
 -11   5  16        0.01        4.61      2.61 o 
 -10   5  16       14.56       13.04      2.96 o 
  -9   5  16       12.86       11.41      3.20 o 
  -8   5  16        2.43        6.03      2.96 o 
  -7   5  16       11.69       12.36      2.57 o 
  -6   5  16        4.43        3.21      2.57 o 
  -5   5  16        2.32        3.57      2.69 o 
  -4   5  16        0.68        3.34      2.61 o 
  -3   5  16        1.72        0.71      3.06 o 
  -2   5  16       17.37       17.43      2.85 o 
  -1   5  16        4.71        6.87      3.20 o 
 -24   1  17        0.89        0.97      2.85 o 
 -23   1  17       17.16       11.17      2.64 o 
 -22   1  17        1.05        1.83      2.66 o 
 -21   1  17       37.78       43.14      2.68 o 
 -20   1  17       64.80       56.12      2.55 o 
 -19   1  17      167.19      184.00      4.85 o 
 -18   1  17       56.38       61.30      2.62 o 
 -17   1  17       89.60       90.62      3.48 o 
 -16   1  17       75.19       69.98      2.76 o 
 -15   1  17       42.59       49.45      3.14 o 
 -14   1  17        7.25       10.24      3.15 o 
 -13   1  17       27.13       29.45      2.89 o 
 -12   1  17      128.87      134.39      2.84 o 
 -11   1  17      150.48      149.23      3.24 o 
 -10   1  17      162.04      156.29      3.48 o 
  -9   1  17       93.40       90.87      3.00 o 
  -8   1  17       66.43       65.44      3.19 o 
  -7   1  17       46.44       49.12      2.88 o 
  -6   1  17        4.93        3.73      2.76 o 
  -5   1  17       27.53       28.36      2.62 o 
  -4   1  17      113.58      115.41      3.55 o 
  -3   1  17       13.04       12.22      2.62 o 
  -2   1  17      128.69      118.69      2.78 o 
  -1   1  17      363.06      363.78      7.69 o 
   0   1  17       29.42       35.01      2.54 o 
   1   1  17      250.26      230.84      6.18 o 
   2   1  17      203.46      189.55      6.49 o 
   3   1  17       26.74       29.23      2.97 o 
   4   1  17       21.89       26.57      2.95 o 
   5   1  17        2.42        5.07      3.40 o 
   6   1  17        3.79        5.99      3.56 o 
   7   1  17        5.50        5.75      3.35 o 
 -23   2  17        1.27        3.09      3.30 o 
 -22   2  17        4.86        7.07      3.22 o 
 -21   2  17       16.31       13.74      2.91 o 
 -20   2  17       14.57       12.98      2.80 o 
 -19   2  17       16.76       15.26      2.25 o 
 -18   2  17      302.46      288.25      4.42 o 
 -17   2  17       95.59      101.33      2.93 o 
 -16   2  17        1.30        5.26      2.27 o 
 -15   2  17        1.26        0.50      2.40 o 
 -14   2  17       15.58       19.21      2.12 o 
 -13   2  17       17.82       23.14      2.63 o 
 -12   2  17       60.82       56.89      2.73 o 
 -11   2  17      391.69      398.56      6.92 o 
 -10   2  17       15.12       16.86      2.82 o 
  -9   2  17       11.82       16.15      2.84 o 
  -8   2  17       14.80       16.65      2.68 o 
  -7   2  17       17.20       20.14      2.86 o 
  -6   2  17      186.50      183.67      3.43 o 
  -5   2  17       11.91       10.79      2.62 o 
  -4   2  17      136.16      143.14      2.89 o 
  -3   2  17       14.10       16.21      2.39 o 
  -2   2  17        0.98        1.66      2.46 o 
  -1   2  17        1.75        4.45      2.58 o 
   0   2  17        0.67        1.90      2.84 o 
   1   2  17       52.29       57.31      2.93 o 
   2   2  17       25.34       25.53      3.36 o 
   3   2  17       17.47       17.00      3.31 o 
   4   2  17      105.72       96.28      3.99 o 
   5   2  17        0.17       -0.64      2.87 o 
   6   2  17        0.48        2.94      3.73 o 
 -21   3  17        0.04       -0.21      3.07 o 
 -20   3  17        0.00       -1.15      2.58 o 
 -19   3  17        0.11        2.19      2.71 o 
 -18   3  17       40.00       37.24      2.71 o 
 -17   3  17       18.83       20.09      2.60 o 
 -16   3  17       19.43       22.45      2.40 o 
 -15   3  17       24.26       24.25      2.72 o 
 -14   3  17        6.84        7.10      2.17 o 
 -13   3  17        8.57       10.09      2.82 o 
 -12   3  17       71.28       70.99      2.76 o 
 -11   3  17       10.52       16.62      2.46 o 
 -10   3  17       54.21       55.26      2.75 o 
  -9   3  17      252.14      249.79      3.74 o 
  -8   3  17      154.48      148.26      3.81 o 
  -7   3  17        6.88        6.13      2.15 o 
  -6   3  17        0.95        0.46      2.22 o 
  -5   3  17      203.66      190.33      3.69 o 
  -4   3  17        0.43        2.45      2.66 o 
  -3   3  17       26.79       25.93      2.36 o 
  -2   3  17        1.32        3.04      2.70 o 
  -1   3  17        2.89        4.13      3.15 o 
   0   3  17       32.95       36.90      2.72 o 
   1   3  17        5.47        5.97      2.88 o 
   2   3  17        0.89        2.45      2.56 o 
   3   3  17        8.52        9.97      3.52 o 
   4   3  17        3.23        5.54      3.40 o 
   5   3  17        2.56        8.04      4.20 o 
 -19   4  17        1.90       -0.20      2.95 o 
 -18   4  17        0.02        1.15      2.63 o 
 -17   4  17        5.54        9.81      2.77 o 
 -16   4  17        2.35        3.58      2.72 o 
 -15   4  17        0.94        0.92      2.79 o 
 -14   4  17       14.58       13.97      2.96 o 
 -13   4  17       21.02       20.20      2.78 o 
 -12   4  17        0.28        5.75      2.53 o 
 -11   4  17       61.10       59.40      2.92 o 
 -10   4  17      185.33      172.16      4.95 o 
  -9   4  17       31.17       28.62      2.97 o 
  -8   4  17        5.05        5.25      2.55 o 
  -7   4  17       20.24       20.28      2.38 o 
  -6   4  17        5.37        9.60      2.54 o 
  -5   4  17        0.26        0.72      2.39 o 
  -4   4  17       12.90       11.53      2.78 o 
  -3   4  17        0.09        0.23      2.43 o 
  -2   4  17       17.69       14.73      2.77 o 
  -1   4  17        0.02        2.25      2.59 o 
   0   4  17        1.84        2.13      2.95 o 
   1   4  17       32.56       24.69      3.29 o 
   2   4  17       10.14        7.17      3.25 o 
 -14   5  17        4.14        6.44      3.16 o 
 -13   5  17        5.40        4.51      2.66 o 
 -12   5  17       16.74       15.61      3.11 o 
 -11   5  17       14.41       12.26      2.62 o 
 -10   5  17        8.80        8.24      3.06 o 
  -9   5  17       87.92       79.61      3.29 o 
  -8   5  17        2.15        4.07      2.82 o 
  -7   5  17        1.60        2.86      2.65 o 
  -6   5  17        0.09       -0.34      2.65 o 
  -5   5  17        0.34        1.49      2.64 o 
  -4   5  17        1.61        3.20      2.95 o 
  -3   5  17        7.49        7.67      2.64 o 
 -24   0  18       37.10       37.20      4.77 o 
 -23   0  18        7.91       10.98      3.91 o 
 -22   0  18        3.27        5.24      3.68 o 
 -21   0  18        8.80       11.90      6.65 o 
 -20   0  18      143.45      147.06      5.92 o 
 -19   0  18        4.80        4.53      4.08 o 
 -18   0  18       13.38       19.41      5.21 o 
 -17   0  18      161.05      195.81     11.61 o 
 -16   0  18      411.70      404.89      6.40 o 
 -15   0  18        0.71        1.49      4.44 o 
 -14   0  18      153.97      184.90      5.52 o 
 -13   0  18       63.45       61.31      3.84 o 
 -12   0  18        0.15        0.38      5.01 o 
 -11   0  18        1.19        3.54      3.48 o 
 -10   0  18       52.80       52.29      4.10 o 
  -9   0  18      447.47      452.95     11.06 o 
  -8   0  18       83.43       77.32      3.87 o 
  -7   0  18      245.01      254.14      4.85 o 
  -6   0  18      938.36      991.86     18.44 o 
  -5   0  18      204.63      193.72      4.29 o 
  -4   0  18       26.87       29.75      3.99 o 
  -3   0  18      147.15      151.52      4.59 o 
  -2   0  18      251.67      253.50     11.01 o 
  -1   0  18      996.57     1039.01     35.01 o 
   0   0  18        0.16       -0.18      3.37 o 
   1   0  18        0.01        3.44      4.22 o 
   2   0  18      133.47      131.13      6.91 o 
   3   0  18       17.70       17.51      4.00 o 
   4   0  18        0.00        0.50      3.67 o 
   5   0  18        1.44       -1.31      4.27 o 
   6   0  18        4.18        7.13      4.47 o 
 -24   1  18       35.66       29.79      3.18 o 
 -23   1  18        4.14        2.67      3.00 o 
 -22   1  18        0.20        3.56      2.49 o 
 -21   1  18        1.23        7.94      3.01 o 
 -20   1  18        1.29        1.48      2.90 o 
 -19   1  18        6.95        3.96      3.14 o 
 -18   1  18       20.40       23.83      3.19 o 
 -17   1  18       47.04       50.15      2.81 o 
 -16   1  18        7.92       11.29      2.82 o 
 -15   1  18        4.75        4.11      2.88 o 
 -14   1  18        6.46        8.41      2.90 o 
 -13   1  18       54.40       61.20      2.93 o 
 -12   1  18      136.86      148.59      3.21 o 
 -11   1  18        2.00        4.74      3.10 o 
 -10   1  18       21.69       23.84      2.96 o 
  -9   1  18       30.22       29.99      3.40 o 
  -8   1  18       87.14       93.68      3.05 o 
  -7   1  18       99.15      109.45      2.57 o 
  -6   1  18        2.58        4.37      2.62 o 
  -5   1  18      148.28      151.71      2.77 o 
  -4   1  18       79.10       77.44      2.90 o 
  -3   1  18      165.97      169.52      3.12 o 
  -2   1  18       91.76       92.23      3.20 o 
  -1   1  18       17.62       24.50      2.59 o 
   0   1  18       67.40       63.23      2.65 o 
   1   1  18       75.83       76.97      2.99 o 
   2   1  18        0.36        0.64      3.21 o 
   3   1  18        5.09        9.10      3.41 o 
   4   1  18        0.01        5.23      3.30 o 
   5   1  18        7.54       10.77      3.56 o 
   6   1  18        1.57        4.83      3.73 o 
 -23   2  18       14.23        9.14      2.88 o 
 -22   2  18        0.07        2.90      2.50 o 
 -21   2  18        4.71        9.68      2.86 o 
 -20   2  18        0.11        6.08      2.80 o 
 -19   2  18       12.41       14.91      2.46 o 
 -18   2  18        9.89       11.96      2.73 o 
 -17   2  18       69.21       76.05      2.99 o 
 -16   2  18        9.65       10.25      2.33 o 
 -15   2  18        5.38        9.60      2.31 o 
 -14   2  18       26.00       28.75      2.34 o 
 -13   2  18      288.78      283.55      4.09 o 
 -12   2  18      103.17      104.29      2.93 o 
 -11   2  18       40.98       41.60      2.69 o 
 -10   2  18        3.45        5.76      2.62 o 
  -9   2  18        0.39        1.68      2.56 o 
  -8   2  18        0.02        7.64      3.08 o 
  -7   2  18       15.49       11.65      2.64 o 
  -6   2  18        5.46        8.20      3.02 o 
  -5   2  18        7.05        5.84      2.38 o 
  -4   2  18        2.63        4.03      2.67 o 
  -3   2  18        3.89        5.91      2.35 o 
  -2   2  18        1.72        3.63      2.57 o 
  -1   2  18      128.14      126.94      2.84 o 
   0   2  18       13.11       15.69      3.26 o 
   1   2  18        9.58        9.27      3.21 o 
   2   2  18        7.73       12.05      3.33 o 
   3   2  18        5.08        6.64      2.75 o 
   4   2  18       23.46       23.91      3.76 o 
   5   2  18        1.20       -0.83      3.32 o 
 -21   3  18        0.26        1.48      2.71 o 
 -20   3  18        6.08        6.12      3.21 o 
 -19   3  18       12.05       12.35      2.89 o 
 -18   3  18        0.06        3.61      2.42 o 
 -17   3  18       38.90       34.32      2.44 o 
 -16   3  18       99.13       98.85      2.89 o 
 -15   3  18       32.51       29.59      2.66 o 
 -14   3  18       43.42       35.38      2.72 o 
 -13   3  18        0.99        3.96      2.43 o 
 -12   3  18       54.77       49.32      2.76 o 
 -11   3  18       12.40       12.66      2.63 o 
 -10   3  18       15.89       12.67      2.30 o 
  -9   3  18        0.01        2.53      2.59 o 
  -8   3  18       68.96       65.32      2.44 o 
  -7   3  18       18.40       15.05      2.64 o 
  -6   3  18       22.78       23.08      2.24 o 
  -5   3  18       27.41       24.23      2.29 o 
  -4   3  18       19.28       17.39      2.56 o 
  -3   3  18       19.69       20.84      2.46 o 
  -2   3  18        1.16        6.69      3.07 o 
  -1   3  18        9.38        7.37      2.75 o 
   0   3  18        0.12        2.30      2.73 o 
   1   3  18        2.82        3.59      3.19 o 
   2   3  18       18.31       18.99      3.28 o 
   3   3  18        3.73        5.96      3.26 o 
   4   3  18        0.40        2.11      3.01 o 
 -18   4  18        4.49        5.09      2.65 o 
 -17   4  18        3.59        4.70      2.48 o 
 -16   4  18       23.61       24.63      3.17 o 
 -15   4  18        9.94       11.00      3.14 o 
 -14   4  18        7.43        7.92      2.35 o 
 -13   4  18       61.42       60.19      2.83 o 
 -12   4  18       28.25       27.62      2.74 o 
 -11   4  18        6.39       12.25      2.36 o 
 -10   4  18        0.69        4.37      3.02 o 
  -9   4  18       35.44       29.53      2.64 o 
  -8   4  18        0.00        0.75      2.74 o 
  -7   4  18        2.64        3.77      2.57 o 
  -6   4  18        5.57        5.95      2.64 o 
  -5   4  18       27.30       21.09      2.55 o 
  -4   4  18        0.43        1.54      2.31 o 
  -3   4  18        1.97        2.61      2.81 o 
  -2   4  18       21.79       20.17      2.61 o 
  -1   4  18       45.13       45.77      3.57 o 
   0   4  18       16.16       16.14      3.29 o 
   1   4  18        7.28        9.16      3.34 o 
 -13   5  18       17.90       17.33      3.00 o 
 -12   5  18        4.51        5.65      3.14 o 
 -11   5  18        0.00        3.53      2.75 o 
 -10   5  18       14.26       12.35      2.59 o 
  -9   5  18       12.31       10.97      3.07 o 
  -8   5  18        1.97        3.05      2.84 o 
  -7   5  18        1.66        3.47      2.78 o 
  -6   5  18       12.67       13.46      2.94 o 
  -5   5  18        7.51        5.75      2.81 o 
 -24   1  19       79.60       66.47      3.49 o 
 -23   1  19       33.09       32.84      2.84 o 
 -22   1  19       34.18       35.68      2.91 o 
 -21   1  19       84.33       81.99      2.88 o 
 -20   1  19       45.96       45.17      2.67 o 
 -19   1  19        0.30       -1.18      2.89 o 
 -18   1  19       62.31       62.28      3.28 o 
 -17   1  19      119.25      124.91      3.53 o 
 -16   1  19        7.26        9.17      2.78 o 
 -15   1  19      183.07      194.30      3.59 o 
 -14   1  19      200.46      195.55      3.54 o 
 -13   1  19      136.47      136.65      3.43 o 
 -12   1  19      102.37      113.02      3.91 o 
 -11   1  19       20.54       20.71      3.17 o 
 -10   1  19      124.55      138.39      3.38 o 
  -9   1  19       16.70       17.83      2.45 o 
  -8   1  19       26.03       29.38      2.62 o 
  -7   1  19        0.11        2.71      2.41 o 
  -6   1  19      286.05      300.09      4.21 o 
  -5   1  19      174.62      188.38      4.11 o 
  -4   1  19      331.57      327.00      6.73 o 
  -3   1  19       47.41       49.39      2.87 o 
  -2   1  19       42.88       45.69      2.66 o 
  -1   1  19       68.79       72.18      2.63 o 
   0   1  19       19.60       20.67      2.75 o 
   1   1  19        0.82        3.75      3.01 o 
   2   1  19        0.10        6.76      3.35 o 
   3   1  19       17.43       16.72      3.46 o 
   4   1  19        4.71        4.25      3.46 o 
   5   1  19        9.29        9.31      3.36 o 
 -23   2  19        7.47        5.74      2.99 o 
 -22   2  19       10.82       13.27      2.67 o 
 -21   2  19       25.22       22.81      3.25 o 
 -20   2  19        2.74        5.69      2.51 o 
 -19   2  19        0.38        3.26      2.74 o 
 -18   2  19        8.02       11.67      2.90 o 
 -17   2  19        4.99        6.70      2.33 o 
 -16   2  19        1.77        2.67      2.28 o 
 -15   2  19       69.82       73.15      2.58 o 
 -14   2  19        0.90        3.09      2.37 o 
 -13   2  19       86.82       90.38      3.11 o 
 -12   2  19       42.59       41.90      2.68 o 
 -11   2  19       28.90       30.47      2.71 o 
 -10   2  19        7.51        9.55      2.78 o 
  -9   2  19        0.17        2.81      2.80 o 
  -8   2  19       18.21       16.02      2.42 o 
  -7   2  19      246.66      224.30      4.97 o 
  -6   2  19        3.81        4.94      2.53 o 
  -5   2  19       38.87       42.16      2.62 o 
  -4   2  19      186.98      187.93      5.44 o 
  -3   2  19       19.42       21.32      2.62 o 
  -2   2  19       68.88       63.93      2.99 o 
  -1   2  19       48.36       43.09      3.26 o 
   0   2  19       37.56       35.89      2.75 o 
   1   2  19        0.66        1.35      2.98 o 
   2   2  19       15.75       10.09      3.43 o 
   3   2  19       47.75       50.53      3.51 o 
   4   2  19        0.90        2.57      3.42 o 
 -21   3  19       10.36        8.75      3.33 o 
 -20   3  19        1.46        3.23      2.63 o 
 -19   3  19       12.74       14.62      2.89 o 
 -18   3  19       28.23       28.91      2.70 o 
 -17   3  19        6.28        6.63      2.75 o 
 -16   3  19        1.70        4.29      2.96 o 
 -15   3  19        2.44        4.19      2.88 o 
 -14   3  19      124.99      106.65      2.66 o 
 -13   3  19        3.63        7.54      2.34 o 
 -12   3  19       14.00       15.49      2.66 o 
 -11   3  19       46.83       35.64      2.40 o 
 -10   3  19        0.73        4.53      2.86 o 
  -9   3  19        0.76        1.86      2.32 o 
  -8   3  19        5.16        4.65      2.86 o 
  -7   3  19        0.22        0.77      2.94 o 
  -6   3  19        6.24        6.93      2.07 o 
  -5   3  19       19.80       20.83      2.30 o 
  -4   3  19       24.15       23.80      2.70 o 
  -3   3  19       43.50       37.34      2.64 o 
  -2   3  19       35.07       35.05      3.35 o 
  -1   3  19       34.40       43.16      3.62 o 
   0   3  19        0.01        2.93      2.94 o 
   1   3  19        0.15       -0.25      2.98 o 
   2   3  19       58.58       56.21      4.01 o 
 -18   4  19        2.13        5.86      3.10 o 
 -17   4  19        0.39        1.63      2.62 o 
 -16   4  19        0.20        3.86      2.43 o 
 -15   4  19        1.85        1.19      2.39 o 
 -14   4  19        3.43        6.32      2.88 o 
 -13   4  19       19.43       15.50      3.15 o 
 -12   4  19        4.84        7.74      2.65 o 
 -11   4  19       58.84       57.21      2.96 o 
 -10   4  19       43.69       43.96      2.77 o 
  -9   4  19        0.19       -0.77      2.62 o 
  -8   4  19        0.98        3.51      2.63 o 
  -7   4  19        0.64        0.55      2.62 o 
  -6   4  19       13.25       13.93      2.53 o 
  -5   4  19        0.11        1.50      2.66 o 
  -4   4  19        1.38        3.42      2.77 o 
  -3   4  19        6.67        8.99      2.88 o 
  -2   4  19        5.65       10.40      3.39 o 
  -1   4  19        7.41        5.68      3.50 o 
   0   4  19        0.33        1.15      3.33 o 
 -11   5  19        0.37        3.26      3.34 o 
 -10   5  19        0.24        2.25      2.92 o 
  -9   5  19        0.97        2.20      3.11 o 
  -8   5  19        0.00       -0.36      3.35 o 
  -7   5  19        0.80        2.39      2.97 o 
 -24   0  20        2.93        3.22      3.90 o 
 -23   0  20       47.31       42.65      4.65 o 
 -22   0  20       85.48       71.02      3.62 o 
 -21   0  20        0.04       -2.10      3.70 o 
 -20   0  20        0.21        4.93      5.19 o 
 -19   0  20      171.71      175.17      6.64 o 
 -18   0  20      142.83      142.79      5.24 o 
 -17   0  20       27.28       34.92      5.09 o 
 -16   0  20       18.47       19.20      6.21 o 
 -15   0  20      104.82      101.66      3.84 o 
 -14   0  20       43.52       50.59      3.65 o 
 -13   0  20        4.54        9.19      3.95 o 
 -12   0  20      191.00      219.33      5.71 o 
 -11   0  20        7.14        7.98      4.04 o 
 -10   0  20       26.03       23.69      3.54 o 
  -9   0  20       96.28      108.26      5.29 o 
  -8   0  20      334.03      313.97      4.63 o 
  -7   0  20      171.71      163.17      4.18 o 
  -6   0  20       94.80      101.92      4.42 o 
  -5   0  20       79.21       76.43      4.41 o 
  -4   0  20      320.69      303.76     11.02 o 
  -3   0  20      119.81      125.41      5.98 o 
  -2   0  20        6.60       10.53      4.31 o 
  -1   0  20      157.63      152.31      6.66 o 
   0   0  20      147.54      146.14      6.75 o 
   1   0  20       18.60       20.01      4.72 o 
   2   0  20       15.99       16.59      4.68 o 
   3   0  20       12.58        8.41      5.30 o 
   4   0  20        0.24       -0.01      6.46 o 
 -24   1  20       13.12       12.73      3.33 o 
 -23   1  20       20.02       20.08      2.73 o 
 -22   1  20       25.74       25.89      3.19 o 
 -21   1  20        2.74        3.41      2.67 o 
 -20   1  20       51.82       49.99      2.70 o 
 -19   1  20        7.98        6.08      2.66 o 
 -18   1  20       33.38       30.49      2.99 o 
 -17   1  20       33.56       31.90      2.80 o 
 -16   1  20        7.06        7.38      3.06 o 
 -15   1  20        0.76        6.11      2.59 o 
 -14   1  20      109.39      112.64      4.73 o 
 -13   1  20        6.73        4.71      2.42 o 
 -12   1  20       36.09       38.90      3.19 o 
 -11   1  20       34.96       38.25      2.99 o 
 -10   1  20      418.54      442.88      7.43 o 
  -9   1  20      336.50      323.88      5.28 o 
  -8   1  20      420.54      436.43      8.30 o 
  -7   1  20        0.59        0.50      2.50 o 
  -6   1  20      126.15      135.69      3.18 o 
  -5   1  20       52.54       54.15      2.75 o 
  -4   1  20       97.24       99.48      3.17 o 
  -3   1  20        1.32        1.90      2.94 o 
  -2   1  20       42.05       40.14      3.14 o 
  -1   1  20        5.38        7.25      2.83 o 
   0   1  20       46.04       44.76      2.82 o 
   1   1  20       13.87       11.17      3.22 o 
   2   1  20        0.02        0.14      3.37 o 
   3   1  20        0.30        0.46      3.51 o 
   4   1  20        6.47        5.17      3.38 o 
 -23   2  20        3.24        8.50      2.89 o 
 -22   2  20        1.76        1.91      2.63 o 
 -21   2  20        2.81        3.74      2.96 o 
 -20   2  20        0.28        5.01      2.80 o 
 -19   2  20        3.26        2.40      2.78 o 
 -18   2  20        8.81        8.15      2.70 o 
 -17   2  20       26.16       26.61      2.45 o 
 -16   2  20       22.15       18.77      2.38 o 
 -15   2  20        9.74       12.63      2.23 o 
 -14   2  20       11.76       10.72      2.63 o 
 -13   2  20       85.30       84.20      3.39 o 
 -12   2  20       13.70       13.87      2.85 o 
 -11   2  20      297.81      300.62      5.14 o 
 -10   2  20       99.86       97.17      3.50 o 
  -9   2  20       26.37       29.72      2.70 o 
  -8   2  20       16.14       17.82      2.83 o 
  -7   2  20       83.41       77.62      2.80 o 
  -6   2  20       72.79       68.18      3.00 o 
  -5   2  20       95.37       99.20      3.22 o 
  -4   2  20       55.94       56.08      2.87 o 
  -3   2  20       72.56       71.25      2.62 o 
  -2   2  20        7.50        8.13      2.95 o 
  -1   2  20        3.31        8.38      3.02 o 
   0   2  20        1.56        4.16      3.09 o 
   1   2  20       19.94       25.45      3.03 o 
   2   2  20        4.88        5.17      3.17 o 
   3   2  20        3.34        4.43      3.60 o 
 -21   3  20       10.66       10.55      2.77 o 
 -20   3  20       16.98       17.96      2.86 o 
 -19   3  20        1.51        2.92      2.91 o 
 -18   3  20        0.32        0.75      2.76 o 
 -17   3  20        6.50        9.93      3.03 o 
 -16   3  20        1.42        1.64      2.41 o 
 -15   3  20        3.41        6.80      2.58 o 
 -14   3  20       22.02       18.68      2.82 o 
 -13   3  20        6.41        6.46      2.72 o 
 -12   3  20        3.13        9.24      2.45 o 
 -11   3  20        5.95        3.38      2.86 o 
 -10   3  20       22.53       28.25      2.79 o 
  -9   3  20       11.88       11.50      2.49 o 
  -8   3  20       15.83       18.18      2.54 o 
  -7   3  20        8.26       10.16      2.67 o 
  -6   3  20        0.44        1.05      2.14 o 
  -5   3  20        4.47        7.36      2.75 o 
  -4   3  20       15.99       14.63      2.58 o 
  -3   3  20       11.23       16.39      2.83 o 
  -2   3  20        0.12       -0.88      2.83 o 
  -1   3  20        1.24        3.41      2.66 o 
   0   3  20        0.17        6.43      2.80 o 
   1   3  20        4.53        7.70      3.74 o 
 -18   4  20        7.67        5.75      3.12 o 
 -17   4  20        0.47        3.41      2.87 o 
 -16   4  20        2.71        2.53      3.18 o 
 -15   4  20        6.75        7.45      2.59 o 
 -14   4  20        0.05        2.27      2.65 o 
 -13   4  20       36.85       29.87      2.63 o 
 -12   4  20       10.37       12.41      2.75 o 
 -11   4  20        2.65        1.14      2.92 o 
 -10   4  20        4.69        6.16      2.66 o 
  -9   4  20        0.03        2.69      3.09 o 
  -8   4  20        2.39        4.26      3.02 o 
  -7   4  20        0.03        2.40      2.77 o 
  -6   4  20        5.24        5.88      2.73 o 
  -5   4  20        0.70        1.58      2.42 o 
  -4   4  20        2.95        3.94      2.81 o 
  -3   4  20        2.54        5.03      3.20 o 
  -2   4  20       55.72       42.59      3.45 o 
 -24   1  21        0.13        4.38      3.09 o 
 -23   1  21        0.20        2.69      3.20 o 
 -22   1  21        6.79        9.35      3.15 o 
 -21   1  21       12.43       11.91      2.82 o 
 -20   1  21       67.51       69.58      4.60 o 
 -19   1  21       20.76       25.02      3.00 o 
 -18   1  21       17.55       20.34      3.63 o 
 -17   1  21        3.31        6.26      3.21 o 
 -16   1  21      134.47      135.60      3.43 o 
 -15   1  21      147.42      156.48      6.06 o 
 -14   1  21      170.80      167.86      3.36 o 
 -13   1  21        5.01        8.25      2.34 o 
 -12   1  21      262.55      292.01      6.37 o 
 -11   1  21       28.70       26.30      2.90 o 
 -10   1  21       38.65       39.37      3.00 o 
  -9   1  21       16.34       19.52      2.67 o 
  -8   1  21        4.77        4.46      2.33 o 
  -7   1  21       71.74       69.16      3.07 o 
  -6   1  21        0.78        0.33      2.68 o 
  -5   1  21      111.68      126.06      4.82 o 
  -4   1  21        0.03        2.38      2.65 o 
  -3   1  21       74.30       70.54      3.59 o 
  -2   1  21        2.48        0.64      3.13 o 
  -1   1  21        1.39        4.61      3.18 o 
   0   1  21        8.39       10.52      2.63 o 
   1   1  21       13.37       10.40      3.29 o 
   2   1  21        0.85        0.08      3.64 o 
   3   1  21        0.38        2.64      3.79 o 
 -23   2  21        1.88        4.84      2.86 o 
 -22   2  21       22.25       17.66      3.15 o 
 -21   2  21       42.14       41.98      2.84 o 
 -20   2  21       12.41        9.64      2.87 o 
 -19   2  21       23.33       26.38      2.56 o 
 -18   2  21        0.16        1.29      2.42 o 
 -17   2  21       12.07       12.97      2.41 o 
 -16   2  21        5.86        4.60      2.78 o 
 -15   2  21        6.76       13.12      2.69 o 
 -14   2  21      121.45      117.50      2.94 o 
 -13   2  21       25.82       25.12      3.17 o 
 -12   2  21        7.87        8.12      2.68 o 
 -11   2  21        8.12        7.58      3.18 o 
 -10   2  21       86.31       85.64      3.07 o 
  -9   2  21        7.80        3.42      2.79 o 
  -8   2  21       29.81       30.66      2.68 o 
  -7   2  21       14.19       13.88      2.91 o 
  -6   2  21       27.56       32.57      2.73 o 
  -5   2  21       12.59        9.07      2.61 o 
  -4   2  21       16.74       18.06      2.55 o 
  -3   2  21        3.37        8.68      2.76 o 
  -2   2  21        1.89        1.80      2.60 o 
  -1   2  21        0.59        3.83      3.07 o 
   0   2  21        0.15        3.72      3.40 o 
   1   2  21        0.00        3.02      3.25 o 
   2   2  21        9.68        9.23      3.44 o 
 -21   3  21        0.32       -2.98      3.09 o 
 -20   3  21        0.03        3.78      3.01 o 
 -19   3  21        9.62       11.55      2.62 o 
 -18   3  21        2.05        2.97      2.93 o 
 -17   3  21        2.99        3.12      3.01 o 
 -16   3  21        1.52        4.07      2.81 o 
 -15   3  21        1.16        1.04      2.55 o 
 -14   3  21        3.95        3.43      2.92 o 
 -13   3  21       30.94       34.47      2.95 o 
 -12   3  21       80.65       80.41      3.03 o 
 -11   3  21       31.60       28.21      2.69 o 
 -10   3  21        1.53        2.89      2.92 o 
  -9   3  21        0.96        3.14      2.52 o 
  -8   3  21        2.64        5.03      2.96 o 
  -7   3  21        1.01        1.40      2.90 o 
  -6   3  21        9.84       10.12      2.51 o 
  -5   3  21       22.87       24.65      2.48 o 
  -4   3  21       30.16       26.11      3.06 o 
  -3   3  21        7.41        6.34      2.88 o 
  -2   3  21        0.00        0.78      3.17 o 
  -1   3  21        2.82        6.30      3.45 o 
   0   3  21        0.99        0.31      3.52 o 
 -17   4  21        3.06        7.50      3.36 o 
 -16   4  21        2.32        2.02      2.81 o 
 -15   4  21        8.96        8.63      3.03 o 
 -14   4  21        3.16        5.75      2.94 o 
 -13   4  21       19.72       16.61      2.79 o 
 -12   4  21        3.90        3.87      2.91 o 
 -11   4  21       56.71       53.65      3.10 o 
 -10   4  21        3.26        5.12      2.60 o 
  -9   4  21        1.65        3.22      2.72 o 
  -8   4  21       10.69       14.07      3.05 o 
  -7   4  21        0.74        3.70      2.44 o 
  -6   4  21        8.28        7.01      2.59 o 
  -5   4  21        8.04        7.81      3.06 o 
  -4   4  21        0.61        2.99      2.94 o 
  -3   4  21        6.71        5.88      3.43 o 
 -24   0  22        3.04        7.19      4.69 o 
 -23   0  22        0.00        8.28      3.89 o 
 -22   0  22        2.42        3.55      3.50 o 
 -21   0  22        0.13        2.09      4.47 o 
 -20   0  22       38.83       36.20      5.36 o 
 -19   0  22        2.96        4.37      7.18 o 
 -18   0  22        3.78       10.64      5.54 o 
 -17   0  22       31.06       38.20      4.24 o 
 -16   0  22        8.46       14.27      3.56 o 
 -15   0  22       13.84       17.09      4.00 o 
 -14   0  22       15.38       16.65      3.82 o 
 -13   0  22       39.22       37.13      4.50 o 
 -12   0  22      189.23      195.50      3.88 o 
 -11   0  22        2.59        7.50      4.08 o 
 -10   0  22        1.44        1.29      3.13 o 
  -9   0  22       14.60       11.83      4.06 o 
  -8   0  22      201.44      210.40      8.80 o 
  -7   0  22      158.09      153.70      6.82 o 
  -6   0  22      105.41       97.00      3.90 o 
  -5   0  22       93.40      109.24      6.24 o 
  -4   0  22      122.07      120.84      7.82 o 
  -3   0  22       10.95       17.82      3.95 o 
  -2   0  22      265.54      280.11      9.03 o 
  -1   0  22      209.87      208.22     10.41 o 
   0   0  22        0.04        6.56      5.07 o 
   1   0  22       10.56        9.44      4.96 o 
   2   0  22        0.43        2.59      5.37 o 
 -23   1  22       13.35       12.99      3.31 o 
 -22   1  22        2.55        3.26      2.67 o 
 -21   1  22       21.96       22.95      2.89 o 
 -20   1  22        1.99        5.57      2.65 o 
 -19   1  22       12.78       14.59      3.34 o 
 -18   1  22       15.93       17.24      4.41 o 
 -17   1  22        0.38        1.13      2.84 o 
 -16   1  22       16.71       18.26      2.92 o 
 -15   1  22        4.70        8.47      2.71 o 
 -14   1  22        0.08        3.24      3.13 o 
 -13   1  22       53.94       53.20      2.51 o 
 -12   1  22       37.62       37.07      2.90 o 
 -11   1  22       24.60       32.34      3.17 o 
 -10   1  22        1.77        2.99      2.81 o 
  -9   1  22      201.02      194.73      4.03 o 
  -8   1  22       71.75       75.99      2.86 o 
  -7   1  22       18.85       23.15      2.49 o 
  -6   1  22        0.24        3.54      2.92 o 
  -5   1  22        9.83       10.01      2.73 o 
  -4   1  22        4.93        8.35      3.03 o 
  -3   1  22      190.87      197.05      5.66 o 
  -2   1  22       37.18       37.69      3.07 o 
  -1   1  22        0.11        1.05      3.29 o 
   0   1  22        9.17        8.58      3.55 o 
   1   1  22       16.47       21.55      3.77 o 
   2   1  22        0.00        3.08      3.45 o 
 -22   2  22        1.61        4.40      3.09 o 
 -21   2  22        1.90        1.47      2.79 o 
 -20   2  22        1.01        3.10      2.28 o 
 -19   2  22       10.53       10.13      2.87 o 
 -18   2  22        5.43        3.40      2.60 o 
 -17   2  22        0.15        1.97      2.73 o 
 -16   2  22       13.36       15.33      2.46 o 
 -15   2  22       28.38       27.26      2.97 o 
 -14   2  22        5.99        7.48      2.77 o 
 -13   2  22        6.45        9.12      2.89 o 
 -12   2  22       80.78       84.82      3.54 o 
 -11   2  22      118.74      110.74      3.38 o 
 -10   2  22       43.88       41.72      2.60 o 
  -9   2  22       15.88       12.06      2.95 o 
  -8   2  22       62.17       61.31      3.12 o 
  -7   2  22        7.02        8.06      2.76 o 
  -6   2  22        4.24        5.20      2.83 o 
  -5   2  22        9.86        7.42      3.09 o 
  -4   2  22        7.67        8.10      2.72 o 
  -3   2  22        0.21        1.49      2.88 o 
  -2   2  22        0.02        2.99      3.10 o 
  -1   2  22        5.77       10.59      3.48 o 
   0   2  22        0.46        2.42      3.58 o 
   1   2  22        0.37        1.79      3.73 o 
 -20   3  22        1.09        1.35      2.66 o 
 -19   3  22        7.99       12.36      2.64 o 
 -18   3  22        0.16       -2.36      3.12 o 
 -17   3  22        0.00       -1.29      3.09 o 
 -16   3  22        0.03        3.64      3.05 o 
 -15   3  22       63.80       55.20      3.54 o 
 -14   3  22        8.93       13.51      3.07 o 
 -13   3  22       12.32       22.01      3.04 o 
 -12   3  22        2.06        4.18      3.01 o 
 -11   3  22        0.92        6.17      2.80 o 
 -10   3  22        1.64        4.80      3.03 o 
  -9   3  22        0.38        0.94      2.62 o 
  -8   3  22        4.06        6.88      2.86 o 
  -7   3  22       24.01       17.96      2.97 o 
  -6   3  22        3.22        5.53      2.85 o 
  -5   3  22        4.05        6.30      2.81 o 
  -4   3  22       29.68       28.27      2.89 o 
  -3   3  22        8.85       12.22      3.26 o 
  -2   3  22        0.02        2.49      3.05 o 
  -1   3  22        8.23        5.84      3.45 o 
 -16   4  22        3.37        5.11      3.04 o 
 -15   4  22       13.95       13.85      2.87 o 
 -14   4  22        4.75        3.77      2.99 o 
 -13   4  22        6.27        9.34      2.86 o 
 -12   4  22       17.26       15.28      3.06 o 
 -11   4  22       15.25       17.99      3.05 o 
 -10   4  22        0.10        2.03      3.02 o 
  -9   4  22        0.18        0.74      2.75 o 
  -8   4  22        1.12        0.49      3.01 o 
  -7   4  22        0.11        0.01      2.87 o 
  -6   4  22        4.31        5.16      2.72 o 
  -5   4  22        0.31        1.99      3.13 o 
 -23   1  23       15.71       16.33      3.69 o 
 -22   1  23        2.59        7.04      2.83 o 
 -21   1  23        0.28        1.53      3.42 o 
 -20   1  23       24.20       28.59      2.91 o 
 -19   1  23       22.10       22.00      2.83 o 
 -18   1  23        2.56        4.72      2.94 o 
 -17   1  23      128.57      133.18      3.88 o 
 -16   1  23        0.00        4.62      2.65 o 
 -15   1  23       26.87       30.39      3.15 o 
 -14   1  23       23.00       22.25      2.91 o 
 -13   1  23       20.96       21.64      2.66 o 
 -12   1  23       13.01       17.90      2.89 o 
 -11   1  23       49.42       49.08      2.57 o 
 -10   1  23      101.59       99.46      3.51 o 
  -9   1  23       67.32       62.31      2.82 o 
  -8   1  23        1.12        1.73      2.93 o 
  -7   1  23        0.01        2.17      2.71 o 
  -6   1  23       25.20       25.93      2.67 o 
  -5   1  23       11.81       11.87      2.98 o 
  -4   1  23        0.06        2.44      2.69 o 
  -3   1  23       10.25       12.67      3.22 o 
  -2   1  23       23.15       25.36      3.43 o 
  -1   1  23       43.00       46.22      3.61 o 
   0   1  23       12.68       14.08      3.83 o 
   1   1  23        6.15        4.22      3.93 o 
 -22   2  23        2.32        5.71      3.06 o 
 -21   2  23        2.13        4.04      3.02 o 
 -20   2  23        0.99        6.13      2.56 o 
 -19   2  23        0.49       -0.14      2.52 o 
 -18   2  23        0.38        3.80      2.50 o 
 -17   2  23        1.03        2.90      2.76 o 
 -16   2  23       30.30       27.28      2.66 o 
 -15   2  23        0.08        4.23      2.70 o 
 -14   2  23        0.46        1.59      2.70 o 
 -13   2  23       37.87       28.97      2.84 o 
 -12   2  23       34.54       36.47      2.98 o 
 -11   2  23        5.72        6.53      2.96 o 
 -10   2  23        0.29        1.68      3.14 o 
  -9   2  23       10.73       13.32      2.86 o 
  -8   2  23       27.27       27.00      2.65 o 
  -7   2  23       47.49       49.47      2.73 o 
  -6   2  23        5.31        6.11      2.82 o 
  -5   2  23        6.56        8.00      2.74 o 
  -4   2  23        0.18        1.98      2.81 o 
  -3   2  23       10.04       13.95      3.26 o 
  -2   2  23        3.65        2.13      3.23 o 
  -1   2  23        2.59        5.40      3.69 o 
   0   2  23        0.07        5.89      3.44 o 
 -20   3  23        1.07       -0.93      3.09 o 
 -19   3  23        0.21       -1.42      3.37 o 
 -18   3  23        3.80        7.04      2.79 o 
 -17   3  23       13.97        9.09      2.90 o 
 -16   3  23       23.04       24.62      3.23 o 
 -15   3  23       39.01       39.80      2.99 o 
 -14   3  23       76.40       74.56      3.15 o 
 -13   3  23       45.04       45.03      3.53 o 
 -12   3  23       30.17       31.78      2.63 o 
 -11   3  23        1.52        4.30      2.82 o 
 -10   3  23        0.19        1.40      2.82 o 
  -9   3  23        5.94        4.66      3.01 o 
  -8   3  23       14.44       15.61      2.97 o 
  -7   3  23        2.42        1.97      3.14 o 
  -6   3  23        0.09        2.87      2.79 o 
  -5   3  23        1.85        6.55      3.39 o 
  -4   3  23       12.47       14.90      2.93 o 
  -3   3  23       10.85       16.65      3.62 o 
 -15   4  23        9.14        4.17      2.92 o 
 -14   4  23        3.86        5.85      2.90 o 
 -13   4  23        1.91        5.89      2.89 o 
 -12   4  23        5.77        7.53      3.10 o 
 -11   4  23        1.68        6.99      3.12 o 
 -10   4  23        3.70        7.78      3.04 o 
  -9   4  23        3.04        3.15      3.03 o 
  -8   4  23        1.45        4.27      2.77 o 
  -7   4  23        0.44        4.87      2.83 o 
 -23   0  24        4.60        4.56      3.52 o 
 -22   0  24        5.69        2.92      6.12 o 
 -21   0  24       66.53       55.44      6.19 o 
 -20   0  24       91.27       76.48      4.89 o 
 -19   0  24        0.29        3.94      4.80 o 
 -18   0  24       47.96       47.38      4.57 o 
 -17   0  24       95.84      112.45      4.57 o 
 -16   0  24        5.32        5.04      9.15 o 
 -15   0  24       14.82       20.61      3.16 o 
 -14   0  24        1.08        6.07      4.14 o 
 -13   0  24        0.09        3.86      3.19 o 
 -12   0  24      197.46      217.21      4.71 o 
 -11   0  24      439.24      419.99      5.46 o 
 -10   0  24      155.59      175.48      4.87 o 
  -9   0  24      187.37      191.14      5.07 o 
  -8   0  24       27.32       27.33      4.29 o 
  -7   0  24       87.92       93.93      6.15 o 
  -6   0  24       96.76      106.90      9.23 o 
  -5   0  24       79.69       80.26      4.65 o 
  -4   0  24       21.11       21.10      4.71 o 
  -3   0  24        1.01        5.36      4.75 o 
  -2   0  24       40.22       36.35      5.11 o 
  -1   0  24        5.03        7.91      4.90 o 
   0   0  24        1.41       -1.10      5.19 o 
 -23   1  24        0.00        1.54      2.82 o 
 -22   1  24        9.21        7.33      3.27 o 
 -21   1  24       41.09       31.63      3.12 o 
 -20   1  24        4.17        6.17      2.84 o 
 -19   1  24        0.75        0.87      2.88 o 
 -18   1  24       19.89       23.82      3.10 o 
 -17   1  24       17.80       16.39      3.00 o 
 -16   1  24       39.21       46.29      3.02 o 
 -15   1  24        0.20        1.56      2.69 o 
 -14   1  24        4.95        6.72      2.97 o 
 -13   1  24       14.27       12.72      2.69 o 
 -12   1  24       30.99       34.12      2.96 o 
 -11   1  24       25.07       25.54      2.98 o 
 -10   1  24        6.05        7.28      2.56 o 
  -9   1  24        9.39        7.56      2.76 o 
  -8   1  24       72.98       77.01      3.17 o 
  -7   1  24        0.09        0.33      3.07 o 
  -6   1  24       19.82       13.96      2.71 o 
  -5   1  24      135.57      135.62      3.76 o 
  -4   1  24       39.78       38.35      3.33 o 
  -3   1  24       28.68       30.60      3.25 o 
  -2   1  24        1.38        2.49      3.51 o 
  -1   1  24       10.59        9.19      3.35 o 
 -22   2  24        0.50        2.59      3.09 o 
 -21   2  24        4.85        5.58      3.02 o 
 -20   2  24        0.02        1.32      2.62 o 
 -19   2  24        0.97        5.46      3.14 o 
 -18   2  24        3.20        7.10      2.58 o 
 -17   2  24       15.27       14.98      2.93 o 
 -16   2  24       31.25       27.15      2.90 o 
 -15   2  24       11.92       11.29      3.15 o 
 -14   2  24       25.99       26.35      2.94 o 
 -13   2  24        2.61        4.66      3.03 o 
 -12   2  24       14.97       16.19      3.06 o 
 -11   2  24       11.16       13.17      3.07 o 
 -10   2  24        0.01        1.61      2.76 o 
  -9   2  24       10.64        8.24      2.90 o 
  -8   2  24        6.24        4.32      2.74 o 
  -7   2  24        4.12        6.74      3.10 o 
  -6   2  24       10.73       12.28      2.93 o 
  -5   2  24        6.82        7.49      2.95 o 
  -4   2  24       14.23       11.81      3.37 o 
  -3   2  24        0.02        1.57      3.09 o 
  -2   2  24        9.97        9.80      4.16 o 
 -19   3  24        3.23        7.59      3.31 o 
 -18   3  24        0.44        5.34      3.37 o 
 -17   3  24       17.39       14.05      3.32 o 
 -16   3  24        5.59        4.79      2.93 o 
 -15   3  24        0.00        0.57      2.85 o 
 -14   3  24        8.17        8.61      2.76 o 
 -13   3  24       30.89       29.17      3.47 o 
 -12   3  24        5.59        5.27      2.67 o 
 -11   3  24        3.10        2.25      3.12 o 
 -10   3  24        2.21        1.21      3.13 o 
  -9   3  24        2.19        2.04      2.98 o 
  -8   3  24       36.57       36.59      3.11 o 
  -7   3  24        3.89        2.89      3.07 o 
  -6   3  24       19.92       13.35      3.18 o 
  -5   3  24        1.41        1.54      3.24 o 
  -4   3  24        2.40        2.64      3.05 o 
 -12   4  24        3.84        6.03      2.94 o 
 -11   4  24        4.58        5.67      3.16 o 
 -23   1  25        3.02        8.53      3.32 o 
 -22   1  25        5.94        7.03      2.68 o 
 -21   1  25       21.46       13.42      2.97 o 
 -20   1  25       70.92       64.52      3.31 o 
 -19   1  25        3.66        8.17      3.09 o 
 -18   1  25       36.17       30.79      2.98 o 
 -17   1  25       55.64       57.17      2.96 o 
 -16   1  25      168.85      162.18      4.07 o 
 -15   1  25       43.51       43.97      3.07 o 
 -14   1  25        0.00        6.70      3.27 o 
 -13   1  25       13.32       12.64      2.51 o 
 -12   1  25       27.16       27.51      3.18 o 
 -11   1  25        0.61        1.82      2.43 o 
 -10   1  25       13.94       11.05      2.79 o 
  -9   1  25       11.50       13.43      2.65 o 
  -8   1  25        9.78       14.03      2.72 o 
  -7   1  25       13.63       16.76      3.15 o 
  -6   1  25        0.63        0.38      2.98 o 
  -5   1  25        4.16        5.66      2.99 o 
  -4   1  25        0.02        2.23      3.05 o 
  -3   1  25        4.94        8.58      3.26 o 
  -2   1  25        0.95        3.40      3.33 o 
 -21   2  25        0.00        2.86      2.89 o 
 -20   2  25       20.03       21.47      3.09 o 
 -19   2  25        4.22        1.36      2.81 o 
 -18   2  25       85.79       78.72      3.13 o 
 -17   2  25      122.09      110.79      4.15 o 
 -16   2  25       29.44       34.44      2.80 o 
 -15   2  25        0.02       -0.62      2.66 o 
 -14   2  25       24.88       24.42      2.78 o 
 -13   2  25        0.87        0.53      3.01 o 
 -12   2  25        1.75        5.15      3.04 o 
 -11   2  25        3.91        3.24      2.40 o 
 -10   2  25       17.34       17.33      2.88 o 
  -9   2  25        1.00        1.75      2.48 o 
  -8   2  25        0.42        0.41      2.51 o 
  -7   2  25       15.78       16.35      3.07 o 
  -6   2  25        6.82        8.95      3.31 o 
  -5   2  25        1.02        3.10      3.43 o 
  -4   2  25        4.69        9.59      3.89 o 
  -3   2  25        6.70        8.25      4.21 o 
 -18   3  25        0.00        2.26      3.28 o 
 -17   3  25        3.41        3.04      3.36 o 
 -16   3  25       12.67        9.66      2.87 o 
 -15   3  25        1.43        2.86      2.96 o 
 -14   3  25        7.63        8.03      2.74 o 
 -13   3  25        2.90        7.99      2.92 o 
 -12   3  25        0.64        5.78      3.19 o 
 -11   3  25        5.06        4.90      2.99 o 
 -10   3  25       10.23       12.89      3.33 o 
  -9   3  25       22.37       19.27      2.94 o 
  -8   3  25        1.77        1.34      2.89 o 
  -7   3  25       21.75       20.10      3.36 o 
  -6   3  25        9.96        8.66      3.37 o 
 -23   0  26       39.11       31.39      5.89 o 
 -22   0  26        1.18        0.06      4.90 o 
 -21   0  26       58.62       55.40      4.92 o 
 -20   0  26       25.90       25.87      4.64 o 
 -19   0  26        6.47       11.27      6.48 o 
 -18   0  26        5.65        0.77      4.24 o 
 -17   0  26       16.03       18.34      4.36 o 
 -16   0  26       17.77       22.83      3.69 o 
 -15   0  26       44.54       47.37      4.30 o 
 -14   0  26       14.01       13.59      3.29 o 
 -13   0  26        1.99        2.24      4.18 o 
 -12   0  26       36.86       43.13      4.07 o 
 -11   0  26      108.24      100.14      3.78 o 
 -10   0  26       29.11       27.48      4.50 o 
  -9   0  26       25.52       34.88      4.44 o 
  -8   0  26       25.20       23.96      4.47 o 
  -7   0  26       16.66       10.59      4.39 o 
  -6   0  26       19.66       23.29      4.57 o 
  -5   0  26       10.37       12.28      4.61 o 
  -4   0  26       29.16       25.08      4.89 o 
  -3   0  26        8.98        7.39      4.66 o 
 -22   1  26        2.55        3.09      2.85 o 
 -21   1  26        1.22        2.37      2.69 o 
 -20   1  26        9.08        8.21      2.59 o 
 -19   1  26        0.10        1.71      3.13 o 
 -18   1  26        6.94        4.77      3.12 o 
 -17   1  26        0.40       -1.03      2.89 o 
 -16   1  26        0.17        3.26      2.84 o 
 -15   1  26       11.94        9.56      2.87 o 
 -14   1  26      101.10       98.59      3.03 o 
 -13   1  26       51.44       47.46      2.77 o 
 -12   1  26       22.10       16.99      2.61 o 
 -11   1  26        1.00        1.80      2.37 o 
 -10   1  26       30.90       26.40      2.98 o 
  -9   1  26       18.78       19.98      2.72 o 
  -8   1  26        5.56        6.05      3.11 o 
  -7   1  26        0.87        2.38      2.70 o 
  -6   1  26        1.84        0.00      3.06 o 
  -5   1  26        5.72        6.32      3.47 o 
  -4   1  26       35.14       33.98      3.61 o 
  -3   1  26       15.63       13.95      3.22 o 
 -21   2  26        3.58        5.64      3.38 o 
 -20   2  26        6.20        7.94      2.94 o 
 -19   2  26        4.61        5.08      2.68 o 
 -18   2  26       12.30       17.89      2.82 o 
 -17   2  26       26.57       26.13      3.22 o 
 -16   2  26        2.45        5.33      3.18 o 
 -15   2  26       69.92       67.00      3.66 o 
 -14   2  26       30.71       32.17      2.97 o 
 -13   2  26        0.08        6.87      3.39 o 
 -12   2  26        0.23        0.60      2.72 o 
 -11   2  26        4.09        5.35      2.86 o 
 -10   2  26        2.51        0.87      2.93 o 
  -9   2  26       15.86       17.42      3.03 o 
  -8   2  26       49.00       47.37      3.40 o 
  -7   2  26       17.34       16.79      2.90 o 
  -6   2  26        0.01        1.67      3.13 o 
  -5   2  26        0.89        1.46      3.34 o 
 -17   3  26        0.38       -1.27      3.32 o 
 -16   3  26        1.22        3.93      3.08 o 
 -15   3  26        0.35       -3.20      3.26 o 
 -14   3  26       14.85       13.73      2.83 o 
 -13   3  26        0.58        2.23      2.85 o 
 -12   3  26        1.42        5.36      2.96 o 
 -11   3  26        2.49        3.18      2.87 o 
 -10   3  26        1.82        5.87      3.39 o 
  -9   3  26       17.72        7.36      3.53 o 
  -8   3  26        1.57        4.26      3.12 o 
 -21   1  27        3.25        4.41      3.35 o 
 -20   1  27        8.17        7.32      3.06 o 
 -19   1  27        2.80        3.72      3.15 o 
 -18   1  27        5.12        7.54      2.89 o 
 -17   1  27        0.15        0.32      2.59 o 
 -16   1  27        0.56        2.14      2.61 o 
 -15   1  27       17.26       14.41      2.44 o 
 -14   1  27        0.31        0.12      2.90 o 
 -13   1  27        1.82        2.65      2.69 o 
 -12   1  27        0.17        1.63      2.50 o 
 -11   1  27        1.27        4.34      2.73 o 
 -10   1  27        0.48       -2.41      3.17 o 
  -9   1  27        8.82       15.43      3.00 o 
  -8   1  27        6.29        8.33      2.80 o 
  -7   1  27       41.00       43.80      3.30 o 
  -6   1  27        5.44        5.71      3.38 o 
  -5   1  27        8.86        9.49      3.34 o 
 -20   2  27        8.23        5.48      2.95 o 
 -19   2  27       11.71        8.33      3.08 o 
 -18   2  27        0.49       -0.12      3.31 o 
 -17   2  27       14.37        9.66      3.05 o 
 -16   2  27       10.57       10.10      3.23 o 
 -15   2  27        8.82        7.65      3.27 o 
 -14   2  27        0.67        4.29      2.98 o 
 -13   2  27        4.74        6.68      2.59 o 
 -12   2  27        0.00        1.76      3.23 o 
 -11   2  27        2.84        6.08      2.99 o 
 -10   2  27        0.89        4.39      3.32 o 
  -9   2  27        0.07        1.47      2.87 o 
  -8   2  27        0.18        0.74      3.12 o 
  -7   2  27        0.60       -2.24      3.26 o 
 -14   3  27        3.09        3.00      3.32 o 
 -13   3  27        4.58        1.45      3.08 o 
 -12   3  27        3.66        3.13      2.64 o 
 -21   0  28        8.21       10.18      6.44 o 
 -20   0  28       34.00       33.43      4.65 o 
 -19   0  28        0.50        3.83      4.05 o 
 -18   0  28        4.93       -0.42      3.44 o 
 -17   0  28        0.58        1.51      3.91 o 
 -16   0  28       16.78       12.27      3.44 o 
 -15   0  28       11.46       11.02      3.76 o 
 -14   0  28       14.24       13.28      4.44 o 
 -13   0  28        3.67        4.65      3.89 o 
 -12   0  28       73.76       69.17      8.07 o 
 -11   0  28        9.62       13.56      4.55 o 
 -10   0  28       63.77       55.30      4.88 o 
  -9   0  28        2.66        0.22      4.56 o 
  -8   0  28        4.55        3.24      4.02 o 
  -7   0  28       40.92       35.85      5.68 o 
  -6   0  28       34.04       26.25      4.96 o 
 -20   1  28        0.20        2.34      3.10 o 
 -19   1  28       36.47       40.56      3.65 o 
 -18   1  28        4.90        5.21      2.81 o 
 -17   1  28        1.88        2.76      2.79 o 
 -16   1  28        0.46        1.70      2.79 o 
 -15   1  28       13.06       13.85      2.49 o 
 -14   1  28       30.26       24.97      2.84 o 
 -13   1  28       38.89       30.33      2.99 o 
 -12   1  28        5.30        5.51      2.49 o 
 -11   1  28       38.40       38.84      3.11 o 
 -10   1  28        9.54       12.56      3.32 o 
  -9   1  28       34.84       35.11      3.40 o 
  -8   1  28        2.08        3.25      3.12 o 
  -7   1  28       18.56       14.98      3.24 o 
 -18   2  28       16.19       11.43      3.09 o 
 -17   2  28       15.57       16.61      3.14 o 
 -16   2  28       11.16        7.51      3.04 o 
 -15   2  28       13.54        9.66      3.11 o 
 -14   2  28        4.07        5.36      3.30 o 
 -13   2  28        0.01        2.04      3.31 o 
 -12   2  28        8.92        9.27      3.16 o 
 -11   2  28        0.06        2.89      3.34 o 
 -10   2  28        0.42        0.25      3.09 o 
  -9   2  28        1.98        4.06      3.38 o 
 -19   1  29        4.42        6.45      3.06 o 
 -18   1  29        1.75        2.24      2.59 o 
 -17   1  29        0.05        2.66      2.64 o 
 -16   1  29        3.89        5.18      2.71 o 
 -15   1  29        3.19        5.52      2.86 o 
 -14   1  29        0.06       -0.06      2.68 o 
 -13   1  29        3.05        5.27      3.03 o 
 -12   1  29        4.79        1.36      3.34 o 
 -11   1  29        8.49       11.51      3.42 o 
 -10   1  29       10.77       12.96      2.97 o 
  -9   1  29        2.07        4.58      2.94 o 
 -15   2  29        1.66        1.79      3.19 o 
 -14   2  29        2.83        5.27      2.75 o 
 -13   2  29        0.79        3.98      2.97 o 
 -18   0  30        4.37        1.15      4.07 o 
 -17   0  30        0.78        0.29      3.65 o 
 -16   0  30       32.27       25.44      4.26 o 
 -15   0  30       29.18       22.50      5.93 o 
 -14   0  30        2.30        5.12      4.73 o 
 -13   0  30        3.19        0.80      4.16 o 
 -12   0  30        0.01        0.79      3.65 o 
 -11   0  30       25.40       26.68      4.46 o 
 -17   1  30       17.21       17.09      3.50 o 
 -16   1  30        1.49        2.81      3.14 o 
 -15   1  30       15.75       15.01      3.02 o 
 -14   1  30       15.88       18.21      3.21 o 
 -13   1  30        0.39        3.38      2.77 o 
                                                 
